# Supplementary material for: High-Quality Genome-Scale Reconstruction of Corynebacterium glutamicum ATCC 13032
Source: Front Microbiol. 2021 Nov 15;12:750206. doi: 10.3389/fmicb.2021.750206 (PMC8634658; doi:10.3389/fmicb.2021.750206)
Supplement: Supplementary file 1 [file Data_Sheet_1.CSV]

Metabolite	BiGG ID	Coefficient
10-Formyltetrahydrofolate	10fthf	0.000215957436615497
L-Alanine	ala__L	0.497466186805283
S-Adenosyl-L-methionine	amet	0.000215957436615497
AMP	amp	0.0062974490405647
L-Arginine	arg__L	0.286450592337987
L-Asparagine	asn__L	0.233442241629366
L-Aspartate	asp__L	0.233442241629366
ATP	atp	52.4155146188655
Calcium	ca2	0.0542420540814976
Chloride	cl	0.0613181689413663
Coenzyme A	coa	0.00284729052433628
CTP	ctp	0.129291683621802
Copper	cu2	0.0342100689811831
L-Cysteine	cys__L	0.0886878118620952
dATP	datp	0.0114582929862282
dCTP	dctp	0.0144799266879183
dGTP	dgtp	0.0127140840198214
dTTP	dttp	0.0117989352923303
Flavin adenine dinucleotide oxidized	fad	0.000215957436615497
Iron	fe	0.0389276218726522
Iron (Fe3+)	fe3	0.0389276218726522
L-Glutamine	gln__L	0.254849143586252
L-Glutamate	glu__L	0.0148774528144029
Glycine	gly	0.593290278265672
GTP	gtp	0.208303052853126
Water	h20	47.0666420920129
Hydrogen	h	2.15678814560218
L-Histidine	his__L	0.0917460790586501
L-Isoleucine	ile__L	0.281353803150062
Potassium	k	0.0556012165101363
L-Leucine	leu__L	0.436302779712182
L-Lysine	lys__L	0.332323631867312
L-Methionine	met__L	0.14883244216901
Magnesium	mg2	0.0894430382011216
5,10-Methylenetetrahydrofolate	mlthf	0.000215957436615497
Manganese	mn2	0.0395702629243034
Menaquinol 8	mql8	9.68418998275772e-05
Sodium	na1	0.094560017063166
NAD	nad	0.0032817885287191
NADH	nadh	0.00327680251610115
NADP	nadp	0.00293620785264914
NADPH	nadph	0.00293221599297493
Ammonium	nh4	0.120515445524632
Nickel	ni2	0.0370384582163968
L-Phenylalanine	phe__L	0.179414145715561
L-Proline	pro__L	0.214073861663851
Pyridoxal 5'-phosphate	pydx5p	0.000215957436615497
Pyruvate	pyr	0.0249719719581137
Riboflavin	ribflv	0.000215957436615497
L-Serine	ser__L	0.208977072475925
Sulfate	so4	0.0226301707790364
5,6,7,8-Tetrahydrofolate	thf	0.000215957436615497
Thiamine diphosphate	thmpp	0.000215957436615497
L-Threonine	thr__L	0.245675310415586
L-Tryptophan	trp__L	0.0550478411189897
L-Tyrosine	tyr__L	0.133541106186236
Undecaprenyl-diphospho-N-acetylmuramoyl-(N-acetylglucosamine)-L-alanyl-D-glutamyl-meso-2,6-diaminopimeloyl-D-alanyl-D-alanine	uaagmda	0.0968418998275772
UTP	utp	0.139553051327532
L-Valine	val__L	0.409798120148372
Zinc	zn2	0.0332356868852644
