# Supplementary material for: High-Quality Genome-Scale Reconstruction of Corynebacterium glutamicum ATCC 13032
Source: Front Microbiol. 2021 Nov 15;12:750206. doi: 10.3389/fmicb.2021.750206 (PMC8634658; doi:10.3389/fmicb.2021.750206)
Supplement: Supplementary file 2 [file Data_Sheet_2.CSV]

Metabolite abbreviation in model (BiGG ID)	Compartment (c = cytosolic, e = extracellular, p = periplasm)	Metabolite name
2agpe120	c	2-Acyl-sn-glycero-3-phosphoethanolamine (n-C12:0)
2agpg141	c	2-Acyl-sn-glycero-3-phosphoglycerol (n-C14:1)
ddca	c	Dodecanoate (n-C12:0)
thmpp	c	Thiamine diphosphate
12dgr120	c, p	1,2-Diacyl-sn-glycerol (didodecanoyl, n-C12:0)
12dgr140	c, p	1,2-Diacyl-sn-glycerol (ditetradecanoyl, n-C14:0)
12dgr160	c	1,2-Diacyl-sn-glycerol (dihexadecanoyl, n-C16:0)
12dgr161	c, p	1,2-Diacyl-sn-glycerol (dihexadec-9-enoyl, n-C16:1)
12dgr180	c, p	1,2-Diacyl-sn-glycerol (dioctadecanoyl, n-C18:0)
12dgr181	c, p	1,2-Diacyl-sn-glycerol (dioctadec-11-enoyl, n-C18:1)
12ppd__S	c	(S)-Propane-1,2-diol
1agpe140	p	1-Acyl-sn-glycero-3-phosphoethanolamine (n-C14:0)
1hdecg3p	c	1-hexadecanoyl-sn-glycerol 3-phosphate
1hdecg3p	p	1-hexadecanoyl-sn-glycerol 3-phosphate
1odec11eg3p	c	1-octadec-11-enoyl-sn-glycerol 3-phosphate
1odec11eg3p	p	1-octadec-11-enoyl-sn-glycerol 3-phosphate
1tdecg3p	c	1-tetradecanoyl-sn-glycerol 3-phosphate
23dhb	c	2,3-Dihydroxybenzoate
23dhba	c	(2,3-Dihydroxybenzoyl)adenylate
23dhbzs	c	2,3-Dihydroxybenzoylserine
25dhpp	c	2 5 Diamino 6 hydroxy 4 5 phosphoribosylamino pyrimidine
26dap__M	c	Meso-2,6-Diaminoheptanedioate
2agpe120	p	2-Acyl-sn-glycero-3-phosphoethanolamine (n-C12:0)
2agpe141	c, p	2-Acyl-sn-glycero-3-phosphoethanolamine (n-C14:1)
2agpe160	c, p	2-Acyl-sn-glycero-3-phosphoethanolamine (n-C16:0)
2agpe161	c, p	2-Acyl-sn-glycero-3-phosphoethanolamine (n-C16:1)
2agpe180	c, p	2-Acyl-sn-glycero-3-phosphoethanolamine (n-C18:0)
2agpg141	p	2-Acyl-sn-glycero-3-phosphoglycerol (n-C14:1)
2ahhmd	c	2 Amino 4 hydroxy 6 hydroxymethyl 7 8 dihydropteridine diphosphate
2amsa	c	2-Aminomalonate semialdehyde
2ddglcn	c, e	2-Dehydro-3-deoxy-D-gluconate
2dmmql8	c	2-Demethylmenaquinol 8
2fe1s	c	[2Fe-1S] desulfurated iron-sulfur cluster
2fe2s	c	[2Fe-2S] iron-sulfur cluster
2h3oppan	c	2-Hydroxy-3-oxopropanoate
2hh24dd	c	2-Hydroxyhepta-2-4-dienedioate
2ins	c	2-Inosose
2mahmp	c	2-Methyl-4-amino-5-hydroxymethylpyrimidine diphosphate
2mbcoa	c	2-Methylbutanoyl-CoA
2mcit	c	2-Methylcitrate
2me4p	c	2-C-methyl-D-erythritol 4-phosphate
2mecdp_c	c	2-C-methyl-D-erythritol 2,4-cyclodiphosphate
2ohed	c	2-Oxohept-3-ene-1,7-dioate
2p4c2me	c	2-phospho-4-(cytidine 5'-diphospho)-2-C-methyl-D-erythritol
2pglyc	c, e	2-Phosphoglycolate
34dhbz	c	3,4-Dihydroxybenzoate
34dhpda	c	3-4-Dihydroxyphenylacetate
3hmrsACP	c	(R)-3-Hydroxytetradecanoyl-[acyl-carrier protein]
3mb	c, e, p	3-Methylbutanoic acid
3ohcoa	c	3-Oxohexanoyl-CoA
3oxoadp	c	3-Oxoadipate
4abutn	c	4-Aminobutanal
4ahmmp	c	4-Amino-5-hydroxymethyl-2-methylpyrimidine
4ampm	c	4-Amino-2-methyl-5-phosphomethylpyrimidine
4c2me	c	4-(cytidine 5'-diphospho)-2-C-methyl-D-erythritol
4cml	c	4-Carboxymuconolactone
4fe4s	c	[4Fe-4S] iron-sulfur cluster
4h2kpi	c	4-Hydroxy-2-ketopimelate
4hba	c	4-Hydroxy-benzyl alcohol
4hbz	c	4-Hydroxybenzoate
4hphac	c, e, p	4-Hydroxyphenylacetate
4mhetz	c	4-Methyl-5-(2-hydroxyethyl)-thiazole
4mpetz	c	4-Methyl-5-(2-phosphoethyl)-thiazole
5cmhm	c	5-Carboxymethyl-2-hydroxymuconate
5cmhmsa	c	2-Hydroxy-5-carboxymethylmuconate-Semialdehyde
5cohe	c	5-Carboxy-2-oxohept-3-enedioate
5dglcn	c, e, p	5-Dehydro-D-gluconate
5drib	c	5'-deoxyribose
5mta	c	5-Methylthioadenosine
5mtr	c, e	5-Methylthio-D-ribose
5odhf2a	c	5-Oxo-4,5-dihydrofuran-2-acetate
5pg35pg	c	5-Phosphoguanylyl(3->5)guanosine
aacald	c	Aminoacetaldehyde
abt__L	c, e	L-Arabinitol
acac	c, e	Acetoacetate
acetol	c	Acetol
acmana	e	N-Acetyl-D-mannosamine
acmanap	c	N-Acetyl-D-mannosamine 6-phosphate
actn__R	c	Acetoin
actn__R	e	R Acetoin C4H8O2
acysbmn	c, e	Acetyl-cystine-bimane
ade	p	Adenine
adhlam	c	S-Acetyldihydrolipoamide
adprib	c	ADPribose
ala__D	p	D-Alanine
ala__L	p	L-Alanine
ala_B	e, p	beta-Alanine
alaala	p	D-Alanyl-D-alanine
amacald	c	Aminoacetaldehyde
ametam	c	S-Adenosylmethioninamine
amylose300	e	Amylose (n=300 repeat units, alpha-1,4-glc)
anhgm	e, p	N-Acetyl-D-glucosamine(anhydrous)N-Acetylmuramic acid
anhgm3p	p	N-Acetyl-D-glucosamine(anhydrous)N-Acetylmuramyl-tripeptide
anhgm4p	p	N-Acetyl-D-glucosamine(anhydrous)N-Acetylmuramyl-tetrapeptide
ap4a	c	P1, P4-Bis(5'-adenosyl) tetraphosphate
arab__D	c, e, p	D-Arabinose
arab__L	c, e	L-Arabinose
arg__L	p	L-Arginine
aso3	c, e, p	Arsenite
aso4	c, e, p	Arsenate
asp__L	p	Aspartate
b2coa	c	Crotonoyl-CoA
betald	c	Betaine aldehyde
bglycogen	c	Branching glycogen
bmn	c, e	Bimane
bmnmsh	c	Bimane conjugated mycothiol (mtb)
btal	c	Butanal
btcoa	c	Butanoyl-CoA
btoh	c	Butanol
but	c, e, p	Butyrate
buts	c, e	Butanesulfonate
butso3	c, p, e	Butanesulfonate
bz	c, e, p	Benzoate
bz12diol	c	Cis-1,2-Dihydroxycyclohexa-3,5-diene-1-carboxylate
ca2	c, e, p	Calcium
camp	c	Cyclic AMP
catechol	c	Catechol
CCbuttc	c	Cis,cis-Butadiene-1,2,4-tricarboxylate
cd2	c, e, p	Cadmium
cdigmp	c	Cyclic diguanosine monophosphate
cdp4dh36ddglc	c	CDP-4-dehydro-3-6-dideoxy-D-glucose
cdp4dh6doglc	c	CDP-4-dehydro-6-deoxy-D-glucose
cdpabeq	c	CDP-abequose
cdpc19c19g	c	CDP diacylglycerol (C19:0, C19:0)
cdpdddecg	c	CDP-1,2-didodecanoylglycerol
cdpdhdec9eg	c	CDP-1,2-dihexadec-9-enoylglycerol
cdpdhdecg	c	CDP-1,2-dihexadecanoylglycerol
cdpdodec11eg	c	CDP-1,2-dioctadec-11-enoylglycerol
cdpdodecg	c	CDP-1,2-dioctadecanoylglycerol
cdpdtdecg	c	CDP-1,2-ditetradecanoylglycerol
cdpglc	c	CDP-glucose
cellb	e	Cellobiose
cgly	c, e, p	L-Cysteinylglycine
chol	c, e, p	Choline
cigam	c	Cys-1D-myo-inositol 2-deoxy-D-glucopyranoside
cl	c, e	Chloride
clpn120	p	Cardiolipin (tetradodecanoyl, n-C12:0)
clpn140	p	Cardiolipin (tetratetradecanoyl, n-C14:0)
clpn160	p	Cardiolipin (tetrahexadecanoyl, n-C16:0)
clpn161	p	Cardiolipin (tetrahexadec-9-enoyl, n-C16:1)
clpn180	p	Cardiolipin (tetraoctadecanoyl, n-C18:0)
clpn181	p	Cardiolipin (tetraoctadec-11-enoyl, n-C18:1)
cobalt2	c, e, p	Cobalt
crn	c	L-Carnitine
crn__D	c, p	D-Carnitine
crn__L	c, e, p	L-Carnitine
cro4	c, p	Chromate
csn	c	Cytosine
ctbt	c, p	Crotonobetaine
cu	e, p	Copper (ionized)
cu2	c, e, p	Copper
cys__L_p	p	L-Cystein
cytd	e	Cytidine
dca	c, e, p	Decanoate (n-C10:0)
dcacoa	c	Decanoyl-CoA (n-C10:0CoA)
ddca	e, p	Dodecanoate (n-C12:0)
ddcaACP	c	Dodecanoyl-ACP (n-C12:0ACP)
ddcacoa	c	Dodecanoyl-CoA (n-C12:0CoA)
ddcap	c	Dodecanoly-phosphate (n-C12:0)
decdp	c	All trans Decaprenyl diphosphate
decdp_tb	c	(E,E,E,E,E,E,E,Z,Z) Decaprenyl diphosphate
dha	c	Dihydroxyacetone
dhlam	c	Dihydrolipoamide
dhor__S	c	(S)-Dihydroorotate
diact	c, e	Diacetyl
dmpp	c	Dimethylallyl diphosphate
drib	c, e	Deoxyribose C5H10O4
dscl	c	Dihydrosirohydrochlorin
dtdp4d6dg	c	DTDP-4-dehydro-6-deoxy-D-glucose
dtdp4d6dm	c	DTDP-4-dehydro-6-deoxy-L-mannose
dtdpgal	c	Dtdp-galactose
dtdpglu	c	DTDPglucose
dtdprmn	c	DTDP-L-rhamnose
dxyl5p	c	1-Deoxy-D-xylulose 5-phosphate
enter	c, e, p	Enterochelin
etha	c, e	Ethanolamine
eths	c, e	Ethanesulfonate
ethso3	c, e, p	Ethanesulfonate
fald	c	Formaldehyde
fdxo_42	c	Ferredoxin (oxidized form 4:2)
fdxr_42	c	Ferredoxin (reduced form 4:2)
fe2	p	Iron 2+
fe3	e, p	Iron
feenter	c, p	Fe-enterobactin
ficytc	c	Ferricytochrome c
fmnh2	c	Flavin mononucleotide
fmnRD	c	Flavin mononucleotide reduced
focytc	c	Ferrocytochrome c
fol	c	Folate
forcoa	c	Formyl-CoA(4-)
fruur	c	D-Fructuronate
g3pe	c, p	Sn-Glycero-3-phosphoethanolamine
gal	p	D-Galactose
galur	c	D-Galacturonate
gbbtn	c, e, p	Gamma-butyrobetaine
gcald	c	Glycolaldehyde
gdpmann	c	GDP-D-mannose
gdptp	c	Guanosine 3'-diphosphate 5'-triphosphate
glc__D	c, e, p	D-Glucose
glcn	p	D-Gluconate
glcn__D_c	c, e	D-Gluconate
glcur	c	D-Glucuronate
glu__L	p	L-Glutamate
gly	p	Glycine
glyald	c	D-Glyceraldehyde
glyb	c, e, p	Glycine betaine
glyc3p	e, p	Glycerol 3-phosphate
glyclt	c, e, p	Glycolate
glycogen1500	e	Glycogen (n=1500 repeat units) (glc alpha 1,4/6 glc)
grdp	c	Geranyl diphosphate
grxox	c	Glutaredoxin (oxidized)
grxrd	c	Glutaredoxin (reduced)
gthox	c	Oxidized glutathione
gthrd	c, p	Reduced glutathione
gua	p	Guanine
h	p	Hydrogen
h2co3	c	Carbonic acid
h2mb4p	c	1-hydroxy-2-methyl-2-(E)-butenyl 4-diphosphate
h2o	p	Water
h2s	e	Hydrogen sulfide
hdca	c, p	Hexadecanoate (n-C16:0)
hdcap	c	Hexadecanoyl-phosphate (n-C16:0)
hdcea	c, e, p	Hexadecenoate (n-C16:1)
hdceap	c	Hexadecanoyl-phosphate (n-C16:1)
hdcoa	c	Hexadecenoyl-CoA (n-C16:1CoA)
hexs	c, e	Hexanesulfonate
hg2	c, e, p	Mercury
his__L	p	L-Histidine
hom__L	e	L-Homoserine
hpyr	c	Hydroxypyruvate
hx2coa	c	Trans-Hex-2-enoyl-CoA
hxa	c, p	Hexanoate
hxal	c	Hexanal
hxan	e, p	Hypoxanthine
hxcoa	c	Hexanoyl-CoA (n-C6:0CoA)
iasp	c	Iminoaspartate
ibcoa	c	Isobutyryl-CoA
icit	p	Isocitrate
idon__L	c, e, p	L-Idonate
idp	c	IDP trianion
igam	c	1D-myo-inositol 2-deoxy-D-glucopyranoside
ile__L	p	L-isoleucine
indole	c	Indole
indpyr	c	Indolepyruvate
inost	c, e	Myo-Inositol
ipdp	c	Isopentenyl diphosphate
iscs	c	IscS sulfur acceptor protein
iscssh	c	IscS with bound sulfur
iscu_2fe2s	c	IscU with bound [2Fe-2S] cluster
iscu_2fe2s2	c	IscU with two bound [2Fe-2S] clusters
iscu_4fe4s	c	IscU with bound [4Fe-4S] cluster
iscu_c	c	IscU scaffold protein
isetac	c	Isethionic
isetac	e, p	Isethionic acid
istnt	c, e	Isethionate
itp	c	ITP tetraanion
ivcoa	c	Isovaleryl-CoA
k	c, e, p	Potassium
LalaDgluMdap	p	L-alanine-D-glutamate-meso-2,6-diaminoheptanedioate
LalaDgluMdap	e	L-alanine-D-glutamate-meso-2,6-diaminoheptanedioate
LalaDgluMdapDala	e	L-alanine-D-glutamate-meso-2,6-diaminoheptanedioate-D-alanine
lald__L	c	L-Lactaldehyde
lcts	c, e, p	Lactose
leu__L	p	L-Leucine
lgt__S	c	(R)-S-Lactoylglutathione
lipopb	c	Lipoate
lpam	c	Lipoamide C8H15NOS2
madg	e	Alpha Methyl D glucoside
malthp	c, e	Maltoheptaose
malthx	c, e, p	Maltohexaose
maltpt	c, e	Maltopentaose
malttr	c, e	Maltotriose
maltttr	c, e	Maltotetraose
mana	c	D-Mannonate
mbdg	e	Beta Methylglucoside
melib	c, p	Melibiose
meoh	e	Methanol
metsox_R__L	c	L-methionine-R-sulfoxide
metsox_S__L	c	L-Methionine Sulfoxide
mg2	c, e, p	Magnesium
mi1p__D	c	1D-myo-Inositol 1-phosphate
micit	c	Methylisocitrate
mmcoa__R	c	(R)-Methylmalonyl-CoA
mmcoa__S	c	(S)-Methylmalonyl-CoA
mn2	e, p	Manganese
motre	c	Maltooligosyltrehalose
mql6	c	Menaquinol 6
mql8	c	Menaquinol 8
mqn6	c	Menaquinone 6
mqn8	c	Menaquinone 8
msh	c	Mycothiol (reduced)
mso3	c, e	Methanesulfonate
mssg	c	Mycothiol (oxidized - dimer)
mthgxl	c	Methylglyoxal
mucl	c	Mucolactone
murein4p3p	p	Two linked disacharide tetrapeptide and tripeptide murein units (uncrosslinked, middle of chain)
murein4p4p	p	Two linked disacharide tetrapeptide murein units (uncrosslinked, middle of chain)
murein4px4p	p	Two disacharide linked murein units, tetrapeptide corsslinked tetrapeptide (A2pm->D-ala) (middle of chain)
murein4px4p4p	p	Three disacharide linked murein units (tetrapeptide crosslinked tetrapeptide (A2pm->D-ala), one uncrosslinked tetrapaptide) (middle of chain)
murein4px4px4p	p	Two disacharide linked murein units, tetrapeptide corsslinked tetrapeptide (A2pm->D-ala) (middle of chain)
murein5p3p	p	Two linked disacharide pentapeptide and tripeptide murein units (uncrosslinked, middle of chain)
murein5p4p	p	Two linked disacharide pentapeptide and tetrapeptide murein units (uncrosslinked, middle of chain)
murein5p5p	e, p	Two linked disacharide pentapeptide murein units (uncrosslinked, middle of chain) exchange
murein5p5p5p	e, p	Three linked disacharide pentapeptide murein units (uncrosslinked, middle of chain)
murein5px3p	e, p	Two disacharide linked murein units, pentapeptide corsslinked tripeptide (A2pm->A2pm) (middle of chain)
murein5px4p	e, p	Two disacharide linked murein units, pentapeptide crosslinked tetrapeptide (A2pm->D-ala) (middle of chain)
murein5px4px4p	e, p	Three disacharide linked murein units (pentapeptide crosslinked tetrapeptide (A2pm->D-ala) tetrapeptide corsslinked tetrapeptide (A2pm->D-ala)) (middle of chain)
na1	p	Sodium
nh4	c, e, p	Ammonium
nh4oh	c	Ammonium hydroxide
ni2	c, e, p	Nickel
nicrns	c	Nicotinate D-ribonucleoside
nmn	c	Beta-nicotinamide nucleotide
no	c, e	Nitric oxide
no2	p	Nitrite
no3	p	Nitrate
o2	p	Oxygen
ocACP	c	Octanoyl-ACP (n-C8:0ACP)
occoa	c	Octanoyl-CoA (n-C8:0CoA)
ocdca	c, e, p	Octadecanoate (n-C18:0)
ocdcaACP	c	Octadecanoyl-ACP (n-C18:0ACP)
ocdcap	c	Octadecanoyl-phosphate (n-C18:0)
ocdcea	c, p	Octadecenoate (n-C18:1)
ocdceap	c	Octadecanoyl-phosphate (n-C18:1)
octa	c, e, p	Octanoate (n-C8:0)
octapb	c	Octanoate
octdp	c	All-trans-Octaprenyl diphosphate
octeACP	c	Octadecenoyl-ACP
odecoa	c	Octadecenoyl-CoA (n-C18:1CoA)
orn	p	Ornithine
oxa	c	Oxalate
oxadpcoa	c	3-Oxoadipyl-CoA
oxalcoa	c	Oxalyl-CoA
pa120	c, p	1,2-didodecanoyl-sn-glycerol 3-phosphate
pa140	c, p	1,2-ditetradecanoyl-sn-glycerol 3-phosphate
pa160	c, p	1,2-dihexadecanoyl-sn-glycerol 3-phosphate
pa160190	c	1,2-sn-glycerol 3-phosphate
pa161	c, p	1,2-dihexadec-9-enoyl-sn-glycerol 3-phosphate
pa180	c, p	1,2-dioctadecanoyl-sn-glycerol 3-phosphate
pa181	c, p	1,2-dioctadec-11-enoyl-sn-glycerol 3-phosphate
pa190190	c	1,2-sn-glycerol 3-phosphate
pac	c, e, p	Phenylacetic acid
pdx5p	c	Pyridoxine 5'-phosphate
pe120	c, p	Phosphatidylethanolamine (didodecanoyl, n-C12:0)
pe140	c, p	Phosphatidylethanolamine (ditetradecanoyl, n-C14:0)
pe141	c, p	Phosphatidylethanolamine (ditetradec-7-enoyl, n-C14:1)
pe160	c, p	Phosphatidylethanolamine (dihexadecanoyl, n-C16:0)
pe161	c, p	Phosphatidylethanolamine (dihexadec-9enoyl, n-C16:1)
pe180	c, p	Phosphatidylethanolamine (dioctadecanoyl, n-C18:0)
pg120	c, p	Phosphatidylglycerol (didodecanoyl, n-C12:0)
pg140	c, p	Phosphatidylglycerol (ditetradecanoyl, n-C14:0)
pg141	c, p	Phosphatidylglycerol (ditetradec-7-enoyl, n-C14:1)
pg160	c, p	Phosphatidylglycerol (dihexadecanoyl, n-C16:0)
pg161	c, p	Phosphatidylglycerol (dihexadec-9-enoyl, n-C16:1)
pg180	c, p	Phosphatidylglycerol (dioctadecanoyl, n-C18:0)
pg181	c, p	Phosphatidylglycerol (dioctadec-11-enoyl, n-C18:1)
pgp120	c	Phosphatidylglycerophosphate (didodecanoyl, n-C12:0)
pgp140	c, p	Phosphatidylglycerophosphate (ditetradecanoyl, n-C14:0)
pgp160	c, p	Phosphatidylglycerophosphate (dihexadecanoyl, n-C16:0)
pgp161	c, p	Phosphatidylglycerophosphate (dihexadec-9-enoyl, n-C16:1)
pgp180	c, p	Phosphatidylglycerophosphate (dioctadecanoyl, n-C18:0)
pgp181	c, p	Phosphatidylglycerophosphate (dioctadec-11-enoyl, n-C18:1)
pheme	e, p	Protoheme
phenol	c, e, p	Phenol
pi	p	Phosphate
pmtcoa	c	Palmitoyl-CoA (n-C16:0CoA)
pnto__R	e	(R)-Pantothenate
ppa	p	Propionate (n-C3:0)
ppal	c	Propanal
ppap	c	Propanoyl phosphate
ppcoa	c	Propanoyl-CoA
pphos	c	Phenylphosphate
ppoh	c	1-Propanol
pppi	c	Inorganic triphosphate
pro__L	e, p	L-Proline
progly	c, e, p	L-Prolinylglycine
pser__L	c	O-Phospho-L-serine
ptd1ino160	c	Phosphatidyl 1D myo inositol
ptrc	c, e, p	Putrescine
pyam5p	c	Pyridoxamine 5'-phosphate
pydam	c	Pyridoxamine
pydx	c	Pyridoxal
pydx5p	c	Pyridoxal 5'-phosphate
pydxn	c	Pyridoxine
pyr	p	Pyruvate
q	c	Ubiquinone
qh2	c	Ubiquinol
quln	c	Quinolinate
raffin	c, e	Raffinose
rbl__D	c	D-Ribulose
rbt	c, e	Ribitol
rhcys	c	S-Ribosyl-L-homocysteine
rib__D	e	D-Ribose
rnam	c	N Ribosylnicotinamide C11H15N2O5
s	c, e	Sulfur
salchs4	c, e, p	Salmochelin-S4
salchs4fe	c, e, p	Salmochelin-S4-Fe-III
scl	c	Sirohydrochlorin
scl2	c	Sirohydrochlorin 2
scys__L	c	S-Sulfo-L-cysteine
sdhlam	c	S-Succinyldihydrolipoamide
ser__D	c, e, p	D-Serine
seramp	c	L-seryl-AMP
sheme	c	Siroheme
shikimate	c, e	Shikimate
so3	p	Sulfite
so4	c, e	Sulfate
spmd	c, e, p	Spermidine
ssaltpp	c	Succinate semialdehyde-thiamin diphosphate anion
starch1200	e	Starch n=1200 repeat units (300 repeat units amylose, 900 repeat units amylopectin, corresponds to potatoe starch)
stcoa	c	Stearoyl-CoA (n-C18:0CoA)
suchms	c	O-Succinyl-L-homoserine
sucr	p	Sucrose
sufbcd	c	SufBCD scaffold complex
sufbcd_2fe2s	c	SufBCD with bound [2Fe-2S] cluster
sufbcd_2fe2s2	c	SufBCD with two bound [2Fe-2S] clusters
sufbcd_4fe4s	c	SufBCD with bound [4Fe-4S] cluster
sufse	c	SufSE sulfur acceptor complex
sufsesh	c	SufSE with bound sulfur
sula	c, e	Sulfoacetate
sulfac	c, e, p	Sulfoacetate
tagur	c	D-Tagaturonate
taur	c, e	Taurine
td2coa	c	Trans-Tetradec-2-enoyl-CoA
tdcoa	c	Tetradecanoyl-CoA (n-C14:0CoA)
tdeACP	c	Cis-tetradec-7-enoyl-[acyl-carrier protein] (n-C14:1)
tdecoa	c	Tetradecenoyl-CoA (n-C14:1CoA)
tet	e, p	Tetrathionate
thm	c, e	Thiamin
thmmp	c	Thiamin monophosphate
thr__L	p	L-Threonine
tma	e	Trimethylamine
tmao	e	Trimethylamine N-oxide
tmrs2eACP	c	Trans-Tetradec-2-enoyl-[acyl-carrier protein]
trpglcur	c	Tryptophanyl-beta-D-glucuronide
tsul	c, e, p	Thiosulfate
ttdca	c, e, p	Tetradecanoate (n-C14:0)
ttdcap	c	Tetradecanoyl-phosphate (n-C14:0)
ttdcea	c, e, p	Tetradecenoate (n-C14:1)
ttdceap	c	Tetradecanoyl-phosphate (n-C14:1)
tyr__L_p	p	L-Tyrosine
uaagmda	c, e	Undecaprenyl-diphospho-N-acetylmuramoyl-(N-acetylglucosamine)-L-ala-D-glu-meso-2,6-diaminopimeloyl-D-ala-D-ala
uagmda	c	Undecaprenyl-diphospho-N-acetylmuramoyl-L-alanyl-D-glutamyl-meso-2,6-diaminopimeloyl-D-alanyl-D-alanine
uama	c	UDP-N-acetylmuramoyl-L-alanine
uamag	c	UDP-N-acetylmuramoyl-L-alanyl-D-glutamate
udcpdp	c, e	Undecaprenyl diphosphate
udcpg	c	Undecaprenyl diphosphate galactose
udcpgr	c	Undecaprenyl diphosphate galactose-rhamnose
udcpgrm	c	Undecaprenyl diphosphate galactose-rhamnose-mannose
udcpo4_c	c	Undecaprenyl diphosphate galactose-rhamnose-mannose-abequose
udcpo5	c, e, p	Undecaprenyl diphosphate galactose-rhamnose-mannose-abequose-acetyl
udcpp	c	Undecaprenyl phosphate
udpglcur	c	UDP-D-glucuronate
ugmd	c	UDP-N-acetylmuramoyl-L-alanyl-D-gamma-glutamyl-meso-2,6-diaminopimelate
ugmda	c	UDP-N-acetylmuramoyl-L-alanyl-D-glutamyl-meso-2,6-diaminopimeloyl-D-alanyl-D-alanine
ump	e, p	Uridinemonophosphat
ura	p	Uracil
urate	c, e	Urate
urea	p	Urea
uri	e, p	Uridine
val__L	p	L-Valine
vanln	c	Vanillin
vanln	e, p	Vanillin
vanlt	c, e, p	Vanillate
xan	e	Xanthine
xtp	c	XTP
xu5p__D	c	D-Xylulose 5-phosphate
xylu__D	c	D-Xylulose
zn2	c, e, p	Zinc
