# Supplementary material for: High-Quality Genome-Scale Reconstruction of Corynebacterium glutamicum ATCC 13032
Source: Front Microbiol. 2021 Nov 15;12:750206. doi: 10.3389/fmicb.2021.750206 (PMC8634658; doi:10.3389/fmicb.2021.750206)
Supplement: Supplementary file 3 [file Data_Sheet_3.CSV]

Reaction abbreviation in model (BiGG ID)	reaction equation	reaction name
12DGR120tipp	12dgr120_p --> 12dgr120_c	1,2 diacylglycerol transport via flipping (periplasm to cytoplasm, n-C12:0)
12DGR140tipp	12dgr140_p --> 12dgr140_c	1,2 diacylglycerol transport via flipping (periplasm to cytoplasm, n-C14:0)
12DGR161tipp	12dgr161_p --> 12dgr161_c	1,2 diacylglycerol transport via flipping (periplasm to cytoplasm, n-C16:1)
12DGR180tipp	12dgr180_p --> 12dgr180_c	1,2 diacylglycerol transport via flipping (periplasm to cytoplasm, n-C18:0)
12DGR181tipp	12dgr181_p --> 12dgr181_c	1,2 diacylglycerol transport via flipping (periplasm to cytoplasm, n-C18:1)
2AGPE120tipp	2agpe120_p --> 2agpe120_c	2-Acyl-sn-glycero-3-phosphoethanolamine (n-C12:0) transporter via facilitated diffusion (periplasm)
2AGPE141tipp	2agpe141_p --> 2agpe141_c	2-Acyl-sn-glycero-3-phosphoethanolamine (n-C14:1) transporter via facilitated diffusion (periplasm)
2AGPE160tipp	2agpe160_p --> 2agpe160_c	2-Acyl-sn-glycero-3-phosphoethanolamine (n-C16:0) transporter via facilitated diffusion (periplasm)
2AGPE161tipp	2agpe161_p --> 2agpe161_c	2-Acyl-sn-glycero-3-phosphoethanolamine (n-C16:1) transporter via facilitated diffusion (periplasm)
2AGPE180tipp	2agpe180_p --> 2agpe180_c	2-Acyl-sn-glycero-3-phosphoethanolamine (n-C18:0) transporter via facilitated diffusion (periplasm)
2AGPEAT120	2agpe120_c + atp_c + ddca_c --> amp_c + pe120_c + ppi_c	2-acyl-glycerophospho-ethanolamine acyltransferase (n-C12:0)
2AGPEAT141	2agpe141_c + atp_c + ttdcea_c --> amp_c + pe141_c + ppi_c	2-acyl-glycerophospho-ethanolamine acyltransferase (n-C14:1)
2AGPEAT160	2agpe160_c + atp_c + hdca_c --> amp_c + pe160_c + ppi_c	2-acyl-glycerophospho-ethanolamine acyltransferase (n-C16:0)
2AGPEAT161	2agpe161_c + atp_c + hdcea_c --> amp_c + pe161_c + ppi_c	2-acyl-glycerophospho-ethanolamine acyltransferase (n-C16:1)
2AGPEAT180	2agpe180_c + atp_c + ocdca_c --> amp_c + pe180_c + ppi_c	2-acyl-glycerophospho-ethanolamine acyltransferase (n-C18:0)
2AGPG141tipp	2agpg141_p --> 2agpg141_c	2-acyl-sn-glycero-3-phosphoglycerol (n-C14:1) transporter via facilitated diffusion (periplasm)
2AGPGAT141	2agpg141_c + atp_c + ttdcea_c --> amp_c + pg141_c + ppi_c	2-acyl-glycerophospho-glycerol acyltransferase (n-C14:1)
2HH24DDH	2hh24dd_c + h2o_c --> 4h2kpi_c	2-hydroxyhepta-2-4-dienedioate hydratase
2MAHMP	2mahmp_c + h2o_c --> 4ampm_c + h_c + pi_c	2-methyl-4-amino-5-hydroxymethylpyrimidine diphosphatase
2PGLYCt6	2pglyc_e + h_e <=> 2pglyc_c + h_c	2 Phosphoglycolate transport inout via proton symport
3HAD140	3hmrsACP_c --> h2o_c + tmrs2eACP_c	3-hydroxyacyl-[acyl-carrier-protein] dehydratase (n-C14:0)
3MBt2pp	3mb_p + h_p --> 3mb_c + h_c	3-methylbutanoic acid transport via diffusion (extracellular to periplasm)
3MBtex	3mb_e <=> 3mb_p	3-methylbutanoic acid transport via diffusion (extracellular to periplasm)
3OADPCOAT	3oxoadp_c + succoa_c --> oxadpcoa_c + succ_c	3-oxoadipate CoA-transferase
3OXCOAT	coa_c + oxadpcoa_c --> accoa_c + succoa_c	3-oxoadipyl-CoA thiolase
3PEPTtex	LalaDgluMdap_e <=> LalaDgluMdap_p	LalaDgluMdap (tripeptide) transport via diffusion (extracellular to periplasm)
4ABUTD	4abutn_c + h2o_c + nadp_c --> 4abut_c + 2.0 h_c + nadph_c	4-Aminobutyraldehyde:NAD+ oxidoreductase
4C2HM6SADH	5cmhmsa_c + h2o_c + nad_c --> 5cmhm_c + 2.0 h_c + nadh_c	Succinylarginine dihydrolase
4CMLCL_kt	4cml_c + h_c --> 5odhf2a_c + co2_c	4-Carboxymuconolactone-decarboxylase
4H2KPILY	4h2kpi_c --> pyr_c + sucsal_c	4-Hydroxy-2-ketopimelate lyase
4HBHYOX	4hbz_c + h_c + nadph_c + o2_c --> 34dhbz_c + h2o_c + nadp_c	4 hydroxybenzoate NADPHoxygen oxidoreductase 3 hydroxylating
4HOXPACt2pp	4hphac_p + h_p --> 4hphac_c + h_c	4 hydroxyphenylacetate transport in via proton symport periplasm
4PEPTtex	LalaDgluMdapDala_e <=> LalaDgluMdapDala_p	LalaDgluMdapDala (pentapeptide) transport via diffusion (extracellular to periplasm)
5CM2HMUDI	5cmhm_c --> 5cohe_c	5-Carboxymethyl-2-hydroxymuconate
5DGLCNt2rpp	5dglcn_p + h_p <=> 5dglcn_c + h_c	5-Dehydro-D-gluconate transport via proton symport, reversible (periplasm)
5DGLCNtex	5dglcn_e <=> 5dglcn_p	5-Dehydro-D-gluconate transport via diffusion (extracellular to periplasm)
5DOAN	dad_5_c + h2o_c --> 5drib_c + ade_c	5'-deoxyadenosine nuclosidase
5MTRt2	5mtr_e + h_e <=> 5mtr_c + h_c	5 Methylthio D ribose transport inout via proton symport
AACPS1	ACP_c + atp_c + ttdca_c --> amp_c + myrsACP_c + ppi_c	Acyl-[acyl-carrier-protein] synthetase (n-C14:0)
AACPS2	ACP_c + atp_c + ttdcea_c --> amp_c + ppi_c + tdeACP_c	Acyl-[acyl-carrier-protein] synthetase (n-C14:1)
AACPS3	ACP_c + atp_c + hdca_c --> amp_c + palmACP_c + ppi_c	Acyl-[acyl-carrier-protein] synthetase (n-C16:0)
AACPS4	ACP_c + atp_c + hdcea_c --> amp_c + hdeACP_c + ppi_c	Acyl-[acyl-carrier-protein] synthetase (n-C16:1)
AACPS5	ACP_c + atp_c + ocdcea_c --> amp_c + octeACP_c + ppi_c	Acyl-[acyl-carrier-protein] synthetase (n-C18:1)
AACPS6	ACP_c + atp_c + ocdca_c --> amp_c + ocdcaACP_c + ppi_c	Acyl-[acyl-carrier-protein] synthetase (n-C18:0)
AACPS7	ACP_c + atp_c + ddca_c --> amp_c + ddcaACP_c + ppi_c	Acyl-[acyl-carrier-protein] synthetase (n-C12:0)
AACPS8	ACP_c + atp_c + dca_c --> amp_c + dcaACP_c + ppi_c	Acyl-[acyl-carrier-protein] synthetase (n-C10:0)
AACPS9	ACP_c + atp_c + octa_c --> amp_c + ocACP_c + ppi_c	Acyl-[acyl-carrier-protein] synthetase (n-C8:0)
ABTA	abt__L_e <=> abt__L_c	4-aminobutyrate transaminase
ABUTD	4abutn_c + h2o_c + nad_c --> 4abut_c + 2.0 h_c + nadh_c	Aminobutyraldehyde dehydrogenase
ABUTt2r	4abut_e + h_e <=> 4abut_c + h_c	4 aminobutyrate reversible transport in via proton symport
ACACT1r	2.0 accoa_c <=> aacoa_c + coa_c	Acetyl-CoA C-acetyltransferase
ACACt2	acac_e + h_e <=> acac_c + h_c	Butanoyl-CoA:acetyl-CoA C-butanoyltransferase
ACACT2r	accoa_c + btcoa_c <=> 3ohcoa_c + coa_c	Acetyl-CoA C-acyltransferase (butanoyl-CoA) (r)
ACCOAC	accoa_c + atp_c + hco3_c --> adp_c + h_c + malcoa_c + pi_c	Acetyl-CoA carboxylase
ACCOAL	atp_c + coa_c + ppa_c --> adp_c + pi_c + ppcoa_c	Acetate-CoA ligase (ADP-forming)
ACGAMPM	acgam6p_c <=> acgam1p_c	Phosphoacetylglucosamine mutase
ACGK	acglu_c + atp_c --> acg5p_c + adp_c	Acetylglutamate kinase
ACMANApts	acmana_e + pep_c --> acmanap_c + pyr_c	N-acetyl-D-mannosamine transport via PTS
ACOAD1	b2coa_c + h_c + nadh_c --> btcoa_c + nad_c	Acyl-CoA dehydrogenase (butanoyl-CoA)
ACOAD1f	btcoa_c + fad_c <=> b2coa_c + fadh2_c	Acyl-CoA dehydrogenase (butanoyl-CoA)
ACOAD2	h_c + hx2coa_c + nadh_c --> hxcoa_c + nad_c	Acyl-CoA dehydrogenase (hexanoyl-CoA)
ACOAD2f	fad_c + hxcoa_c <=> fadh2_c + hx2coa_c	Acyl-CoA dehydrogenase (hexanoyl-CoA)
ACOAD6f	fad_c + tdcoa_c <=> fadh2_c + td2coa_c	Acyl-CoA dehydrogenase (tetradecanoyl-CoA)
ACONT	cit_c <=> icit_c	Aconitate hydratase
ACPPAT120	ddcaACP_c + h_c + pi_c --> ACP_c + ddcap_c	Acyl-(acyl carrier protein):phosphate acyltransferase (C12:0)
ACPPAT140	h_c + myrsACP_c + pi_c --> ACP_c + ttdcap_c	Acyl-(acyl carrier protein):phosphate acyltransferase (C14:0)
ACPPAT141	h_c + pi_c + tdeACP_c --> ACP_c + ttdceap_c	Acyl-(acyl carrier protein):phosphate acyltransferase (C14:1)
ACPPAT160	h_c + palmACP_c + pi_c --> ACP_c + hdcap_c	Acyl-(acyl carrier protein):phosphate acyltransferase (C16:0)
ACPPAT161	h_c + hdeACP_c + pi_c --> ACP_c + hdceap_c	Acyl-(acyl carrier protein):phosphate acyltransferase (C16:1)
ACPPAT180	h_c + ocdcaACP_c + pi_c --> ACP_c + ocdcap_c	Acyl-(acyl carrier protein):phosphate acyltransferase (C18:0)
ACPPAT181	h_c + octeACP_c + pi_c --> ACP_c + ocdceap_c	Acyl-(acyl carrier protein):phosphate acyltransferase (C18:1)
ACt2rpp	ac_p + h_p <=> ac_c + h_c	Acetate reversible transport via proton symport (periplasm)
ACt4pp	ac_p + na1_p <=> ac_c + na1_c	Na+/Acetate symport (periplasm)
ACTD	actn__R_c + nad_c --> diact_c + h_c + nadh_c	Acetoin dehydrogenase
ACTDa	actn__R_c + nadp_c --> diact_c + h_c + nadph_c	Acetoin dehydrogenase
ACTNabc	actn__R_e + atp_c + h2o_c --> actn__R_c + adp_c + h_c + pi_c	Acetoin transport via ABC system
ACTNabc1	actn__R_c + atp_c + h2o_c --> actn__R_e + adp_c + h_c + pi_c	Acetoin efflux via ABC system
ACYSBMNt	acysbmn_c <=> acysbmn_e	Acetyl-cysteine-bimane transport
ADA	adn_c + h2o_c + h_c --> ins_c + nh4_c	Adenosine deaminase
ADEt2rpp	ade_p + h_p <=> ade_c + h_c	Adenine transport via proton symport (reversible) (periplasm)
ADEtex	ade_e <=> ade_p	Adenine transport via diffusion (extracellular to periplasm)
ADK2	amp_c + pppi_c <=> adp_c + ppi_c	Adenylate kinase (Inorganic triphosphate)
ADK3	amp_c + gtp_c <=> adp_c + gdp_c	Adentylate kinase (GTP)
ADK4	amp_c + itp_c <=> adp_c + idp_c	Adentylate kinase (ITP)
ADMDC	amet_c + h_c --> ametam_c + co2_c	Adenosylmethionine decarboxylase
ADNCYC	atp_c --> camp_c + ppi_c	Adenylate cyclase
ADNK1	adn_c + atp_c --> adp_c + amp_c + h_c	Adenosine kinase
ADPRDP	adprib_c + h2o_c --> amp_c + 2.0 h_c + r5p_c	ADPribose diphosphatase
ADSL1r	dcamp_c <=> amp_c + fum_c	Adenylsuccinate lyase
ADSL2r	25aics_c <=> aicar_c + fum_c	Adenylsuccinate lyase
AGM3PApp	anhgm3p_p + h2o_p --> LalaDgluMdap_p + anhgm_p	N-Acetyl-D-glucosamine(anhydrous)N-Acetylmuramyl-tripeptide amidase (periplasm)
AGM4PApp	anhgm4p_p + h2o_p --> LalaDgluMdapDala_p + anhgm_p	N-Acetyl-D-glucosamine(anhydrous)N-Acetylmuramyl-tetrapeptide amidase (periplasm)
AGPAT140	1tdecg3p_c + myrsACP_c --> ACP_c + pa140_c	1-tetradecanoyl-sn-glycerol 3-phosphate O-acyltransferase (n-C14:0)
AGPAT160	1hdecg3p_c + palmACP_c --> ACP_c + pa160_c	1-hexadecanoyl-sn-glycerol 3-phosphate O-acyltransferase (n-C16:0)
AGPAT181	1odec11eg3p_c + octeACP_c --> ACP_c + pa181_c	1-octadec-7-enoyl-sn-glycerol 3-phosphate O-acyltransferase (n-C18:1)
AHCYSNS	ahcys_c + h2o_c --> ade_c + rhcys_c	S-adenosylhomocysteine nucleosidase
AHMMPS	air_c + 2.0 h_c --> 4ahmmp_c + gcald_c + pi_c	4 amino 5 hydroxymethyl 2 methylpyrimidine synthetase
AHMMPS_1	air_c + h2o_c --> 4ahmmp_c + gcald_c + 0.5 o2_c + pi_c	4 amino 5 hydroxymethyl 2 methylpyrimidine synthetase
AHSERL2	achms_c + h2s_c --> ac_c + h_c + hcys__L_c	O acetylhomoserine thiol lyase
AHSERL4	acser_c + trdrd_c + tsul_c <=> ac_c + cys__L_c + h_c + so3_c + trdox_c	Cysteine synthase Thiosulfate
AIRC2	air_c + atp_c + hco3_c --> 5caiz_c + adp_c + h_c + pi_c	Phosphoribosylaminoimidazole carboxylase
AIRCr	air_c + co2_c <=> 5aizc_c + h_c	Phosphoribosylaminoimidazole carboxylase
AKGDa	akg_c + h_c + lpam_c <=> co2_c + sdhlam_c	Oxoglutarate dehydrogenase (lipoamide)
AKGDb	coa_c + sdhlam_c --> dhlam_c + succoa_c	Oxoglutarate dehydrogenase (dihydrolipoamide S-succinyltransferase)
AKGDH	akg_c + coa_c + nad_c --> co2_c + nadh_c + succoa_c	2-Oxogluterate dehydrogenase
AKGMAL	akg_c + mal__L_e <=> akg_e + mal__L_c	Alpha ketoglutaratemalate transporter
AKGt2r	akg_e + h_e <=> akg_c + h_c	2 oxoglutarate reversible transport via symport
AKP1	ahdt_c + 3.0 h2o_c --> dhnpt_c + 2.0 h_c + 3.0 pi_c	Alkaline phosphatase Dihydroneopterin
ALAabc	ala__L_e + atp_c + h2o_c --> adp_c + ala__L_c + h_c + pi_c	L-alanine transport via ABC system
ALAabcpp	ala__L_p + atp_c + h2o_c --> adp_c + ala__L_c + h_c + pi_c	L-alanine transport via ABC system (periplasm)
ALAALAabcpp	alaala_p + atp_c + h2o_c --> adp_c + alaala_c + h_c + pi_c	D-alanyl-D-alanine (DalaDala) transport via ABC system (periplasm)
ALAALAD	alaala_c + h2o_c --> 2.0 ala__D_c	D-alanine-D-alanine dipeptidase
ALAt2pp	ala__L_p + h_p --> ala__L_c + h_c	L-alanine transport in via proton symport (periplasm)
ALAt2r	ala__L_e + h_e <=> ala__L_c + h_c	L-alanine reversible transport via proton symport
ALATA_L	akg_c + ala__L_c <=> glu__L_c + pyr_c	L-alanine transaminase
ALAtex	ala__L_e <=> ala__L_p	L-alanine transport via diffusion (extracellular to periplasm)
ALCD19	glyald_c + h_c + nadh_c <=> glyc_c + nad_c	Alcohol dehydrogenase (glycerol)
ALCD19y	glyald_c + h_c + nadph_c --> glyc_c + nadp_c	Alcohol dehydrogenase glycerol NADP
ALCD2ir	acald_c + h_c + nadh_c --> etoh_c + nad_c	Alcohol dehydrogenase reverse rxn acetaldehyde ethanol
ALCD2x	etoh_c + nad_c <=> acald_c + h_c + nadh_c	Alcohol dehydrogenase (ethanol)
ALCD2y	etoh_c + nadp_c <-- acald_c + h_c + nadph_c	Alcohol dehydrogenase (ethanol, NADP)
ALCD3	nad_c + ppoh_c <=> h_c + nadh_c + ppal_c	Alcohol dehydrogenase Propanal
ALCD3ir	h_c + nadh_c + ppal_c <=> nad_c + ppoh_c	Alcohol dehydrogenase Propanal
ALCD4	btoh_c + nad_c <=> btal_c + h_c + nadh_c	Alcohol dehydrogenase (butanol)
ALDD1	fald_c + h2o_c + nad_c --> for_c + 2.0 h_c + nadh_c	Aldehyde dehydrogenase formaldehyde NAD
ALDD2y	acald_c + h2o_c + nadp_c --> ac_c + 2.0 h_c + nadph_c	Aldehyde dehydrogenase (acetaldehyde, NADP)
ALDD3	h2o_c + nad_c + ppal_c --> 2.0 h_c + nadh_c + ppa_c	Aldehyde dehydrogenase propanal NAD
ALDD31	aacald_c + h2o_c + nad_c --> gly_c + 2.0 h_c + nadh_c	Aminoacetaldehyde oxidation
ALDD31_1	amacald_c + h2o_c + nad_c --> gly_c + h_c + nadh_c	Aldehyde dehydrogenase aminoacetaldehyde NAD
ALDD3y	h2o_c + nadp_c + ppal_c --> 2.0 h_c + nadph_c + ppa_c	Aldehyde dehydrogenase (propanal, NADP)
ALDD4	btal_c + h2o_c + nad_c --> but_c + 2.0 h_c + nadh_c	Aldehyde dehydrogenase (butanal, NAD)
ALDD6	h2o_c + hxal_c + nad_c --> 2.0 h_c + hxa_c + nadh_c	Aldehyde dehydrogenase hexanal NAD
ALKP	dhap_c + h2o_c --> dha_c + pi_c	Alkaline phosphatase
ALR2	h_c + mthgxl_c + nadph_c --> acetol_c + nadp_c	Aldose reductase (methylglyoxal)
ALR3	acetol_c + h_c + nadph_c --> 12ppd__S_c + nadp_c	Aldose reductase (acetol)
AMALT1	malt_c + malttr_c --> glc__D_c + maltttr_c	Amylomaltase (maltotriose)
AMALT2	malt_c + maltttr_c --> glc__D_c + maltpt_c	Amylomaltase (maltotetraose)
AMALT3	malt_c + maltpt_c --> glc__D_c + malthx_c	Amylomaltase (maltopentaose)
AMALT4	malt_c + malthx_c --> glc__D_c + malthp_c	Amylomaltase (maltohexaose)
AMANAPEr	acmanap_c <=> acgam6p_c	N-acetylmannosamine 6-phosphate epimerase
AMPMS	air_c + h2o_c --> 4ampm_c + 2.0 for_c + 4.0 h_c	4-amino-2-methyl-5-phosphomethylpyrimidine synthetase
AMPMS2	air_c + h2o_c + nad_c --> 4ampm_c + 2.0 for_c + 3.0 h_c + nadh_c	4-amino-2-methyl-5-phosphomethylpyrimidine synthetase
AMPTASECG	cgly_c + h2o_c --> cys__L_c + gly_c	Alanyl aminopeptidase (cys-gly)
AMPTASEPG	h2o_c + progly_c --> gly_c + pro__L_c	Aminopeptidase (pro-gly)
AMYe	499.0 h2o_e + starch1200_e --> 100.0 glc__D_e + 100.0 malt_e + 300.0 malttr_e	Starch hydrolysis by alpha-1,4-amylase and alpha-1,6 pullulanase
AMYLe	amylose300_e + 199.0 h2o_e --> 100.0 glc__D_e + 100.0 malt_e	Amylose hydrolysis by alpha-1,4-amylase
ANHGMtex	anhgm_e <=> anhgm_p	GlcNAc-anhMurNAc transport via diffusion (extracellular to periplasm)
AP4AH	ap4a_c + h2o_c --> 2.0 adp_c + 2.0 h_c	Ap4A hydrolase
AP4AS	2.0 atp_c + h_c --> ap4a_c + ppi_c	Ap4A synthetase
APH120	ddcap_c + h2o_c --> ddca_c + 2.0 h_c + pi_c	Acylphosphatase (C12:0)
APH140	h2o_c + ttdcap_c --> 2.0 h_c + pi_c + ttdca_c	Acylphosphatase (C14:0)
APH141	h2o_c + ttdceap_c --> 2.0 h_c + pi_c + ttdcea_c	Acylphosphatase (C14:1)
APH160	h2o_c + hdcap_c --> 2.0 h_c + hdca_c + pi_c	Acylphosphatase (C16:0)
APH161	h2o_c + hdceap_c --> 2.0 h_c + hdcea_c + pi_c	Acylphosphatase (C16:1)
APH180	h2o_c + ocdcap_c --> 2.0 h_c + ocdca_c + pi_c	Acylphosphatase (C18:0)
APH181	h2o_c + ocdceap_c --> 2.0 h_c + ocdcea_c + pi_c	Acylphosphatase (C18:1)
ARABDI	arab__D_c <=> rbl__D_c	L-fucose isomerase
ARABRr	arab__L_c + h_c + nadph_c <=> abt__L_c + nadp_c	Arabinose reductase
ARBt3ipp	arab__L_c + h_p --> arab__L_p + h_c	L-arabinose transport via proton antiport (periplasm)
ARBtex	arab__L_e <=> arab__L_p	L-arabinose transport via diffusion (extracellular to periplasm)
ARGabc	arg__L_e + atp_c + h2o_c --> adp_c + arg__L_c + h_c + pi_c	L-arginine transport via ABC system
ARGabcpp	arg__L_p + atp_c + h2o_c --> adp_c + arg__L_c + h_c + pi_c	L-arginine transport via ABC system (periplasm)
ARGORNt7pp	arg__L_p + orn_c <=> arg__L_c + orn_p	Arginine/ornithine antiporter (periplasm)
ARGt3pp	arg__L_c + h_p --> arg__L_p + h_c	L-arginine transport out via proton antiport (cytoplasm to periplasm)
ASNS1	asp__L_c + atp_c + gln__L_c + h2o_c --> amp_c + asn__L_c + glu__L_c + h_c + ppi_c	Asparagine synthase (glutamine-hydrolysing)
ASO3t4pp	aso3_c + na1_p --> aso3_p + na1_c	Arsenite transporter via sodium antiport (periplasm)
ASO3tex	aso3_e <=> aso3_p	Arsenite transport via diffusion (extracellular to periplasm)
ASO4rt2rpp	aso4_p + h_p <=> aso4_c + h_c	Arsenate reversible transport via symport (periplasm)
ASO4t4pp	aso4_c + na1_p --> aso4_p + na1_c	Arsenate transporter via sodium antiport (periplasm)
ASO4tex	aso4_e <=> aso4_p	Arsenate transporter (extracellular to periplasm)
ASP1DC	asp__L_c + h_c --> ala_B_c + co2_c	Aspartate 1-decarboxylase
ASPabc	asp__L_e + atp_c + h2o_c --> adp_c + asp__L_c + h_c + pi_c	L-aspartate transport via ABC system
ASPabcpp	asp__L_p + atp_c + h2o_c --> adp_c + asp__L_c + h_c + pi_c	L-aspartate transport via ABC system (periplasm)
ASPO3	asp__L_c + q8_c --> h_c + iasp_c + q8h2_c	L-aspartate oxidase
ASPT	asp__L_c --> fum_c + nh4_c	L-aspartase
ASPt2pp	asp__L_p + h_p --> asp__L_c + h_c	L-aspartate transport in via proton symport (periplasm)
ASPt2r	asp__L_e + h_e <=> asp__L_c + h_c	L aspartate reversible transport via proton symport
ASPtex	asp__L_e <=> asp__L_p	L-aspartate transport via diffusion (extracellular to periplasm)
ASR2	aso4_c + trdrd_c --> aso3_c + h2o_c + trdox_c	Arsenate reductase (thioredoxin)
ATPHs	atp_c + h2o_c + h_c --> itp_c + nh4_c	ATP amine hydrolysis (spontaneous)
ATPS4rpp	adp_c + 4.0 h_p + pi_c <=> atp_c + h2o_c + 3.0 h_c	ATP synthase (four protons for one ATP) (periplasm)
BALAt2pp	ala_B_p + h_p --> ala_B_c + h_c	Beta-alanine transport in via proton symport (periplasm)
BALAt2r	ala_B_e + h_e --> ala_B_c + h_c	Beta Alanine transport in via proton symport
BALAtex	ala_B_e <=> ala_B_p	Beta-alanine transport via diffusion (extracellular to periplasm)
BETALDHx	betald_c + h2o_c + nad_c --> glyb_c + 2.0 h_c + nadh_c	Betaine-aldehyde dehydrogenase
BETALDHy	betald_c + h2o_c + nadp_c --> glyb_c + 2.0 h_c + nadph_c	Betaine-aldehyde dehydrogenase
BG_CELLB	cellb_e + h2o_e --> 2.0 glc__D_e	Betaine-aldehyde dehydrogenase
BG_MADG	h2o_e + madg_e --> glc__D_e + meoh_e	Beta glucosidase methyl alpha D glucoside
BG_MBDG	h2o_e + mbdg_e --> glc__D_e + meoh_e	Beta glucosidase
BMNMSHS	bmn_c + msh_c --> bmnmsh_c + 2.0 h_c	Beta glucosidase methyl alpha D glucoside
BMNt	bmn_c <=> bmn_e	Bimane transport
BTS2	cys__L_c + dtbt_c --> ala__L_c + btn_c + 2.0 h_c	Biotin synthase (ala-L producing)
BTS3r	dtbt_c + 2.0 s_c <=> btn_c + h2s_c	Biotin synthase
BTS5	2fe2s_c + amet_c + dtbt_c --> 2fe1s_c + btn_c + dad_5_c + h_c + met__L_c	Biotin synthase
BUTSabc	atp_c + buts_e + h2o_c --> adp_c + buts_c + h_c + pi_c	Butanesulfonate transport via ABC system
BUTSO3abcpp	atp_c + butso3_p + h2o_c --> adp_c + butso3_c + h_c + pi_c	Butanesulfonate transport via ABC system (periplasm)
BUTSO3tex	butso3_e <=> butso3_p	Butanesulfonate transport via diffusion (extracellular to periplasm)
BUTt2r	but_e + h_e <=> but_c + h_c	Butyrate transport via proton symport, reversible
BUTt2rpp	but_p + h_p <=> but_c + h_c	Butyrate transport via proton symport, reversible (periplasm)
BUTt4pp	but_p + na1_p --> but_c + na1_c	Butyrate transport via sodium symport (periplasm)
BZ12DOX	bz_c + h_c + nadh_c + o2_c --> bz12diol_c + nad_c	Benzoate 1,2-dioxygenase
BZDIOLDH	bz12diol_c + nad_c --> catechol_c + co2_c + nadh_c	1,2-dihydrodihydroxybenzoate dehydrogenase
BZt1pp	bz_p + h_p --> bz_c + h_c	Benzoate transport in via proton symport (periplasm)
BZtex	bz_e <=> bz_p	Benzoate transport via diffusion (extracellular to periplasm)
CA2abc1	atp_c + ca2_c + h2o_c --> adp_c + ca2_e + h_c + pi_c	Calcium efflux via ABC system
CA2abcpp	atp_c + ca2_p + h2o_c --> adp_c + ca2_c + h_c + pi_c	Calcium transport via ABC system (periplasm)
CA2t3pp	ca2_c + h_p --> ca2_p + h_c	Calcium (Ca+2) transport out via proton antiport (periplasm)
CATDOX	catechol_c + o2_c --> ccmuac_c + 2.0 h_c	Catechol 1,2-dioxygenase
CD2abc1	atp_c + cd2_c + h2o_c --> adp_c + cd2_e + h_c + pi_c	Cadmium transport out via ABC system
CD2abcpp	atp_c + cd2_c + h2o_c --> adp_c + cd2_p + h_c + pi_c	Cadmium (Cd+2) ABC transporter (periplasm)
CD2t3pp	cd2_c + h_p --> cd2_p + h_c	Cadmium (Cd+2) transport out via proton antiport (periplasm)
CD2t4	cd2_c + h_e + k_e --> cd2_e + h_c + k_c	Cadminum transport out via antiport
CD2tex	cd2_e <=> cd2_p	Cadmium (Cd+2) transport via diffusion (extracellular to periplasm)
CD2tpp	cd2_p --> cd2_c	Cadmium (+2) transport in via permease (no H+)
CDAPPA160190	cdpc16c19g_c + h2o_c --> cmp_c + 2.0 h_c + pa160190_c	CDP-Diacylglycerol pyrophostatase (C16:0, C19:0)
CDAPPA190	cdpc19c19g_c + h2o_c --> cmp_c + 2.0 h_c + pa190190_c	CDP-Diacylglycerol pyrophostatase (n-C19:0)
CDGUNPD	cdigmp_c + h2o_c --> 5pg35pg_c + h_c	3,5-cyclic-nucleotide phosphodiesterase
CDP4D6DGLCRx	cdp4dh6doglc_c + h_c + nadh_c --> cdp4dh36ddglc_c + h2o_c + nad_c	CDP 4 dehydro 6 deoxyglucose reductase
CDPABEQS	cdp4dh36ddglc_c + h_c + nadh_c --> cdpabeq_c + nad_c	CDP abequose synthase
CDPGLC46DH	cdpglc_c --> cdp4dh6doglc_c + h2o_c	CDP glucose 4 6 dehydratase
CDPMEK	4c2me_c + atp_c --> 2p4c2me_c + adp_c + h_c	4-(cytidine 5'-diphospho)-2-C-methyl-D-erythritol kinase
CDPPT160	cdpdhdecg_c + inost_c --> cmp_c + h_c + ptd1ino160_c	CDPPT160
CGLYabcpp	atp_c + cgly_p + h2o_c --> adp_c + cgly_c + h_c + pi_c	L-Cysteinylglycine (Cys-Gly) transport via ABC system (periplasm)
CGLYtex	cgly_e <=> cgly_p	L-Cysteinylglycine transport via diffusion (extracellular to periplasm)
CHLabc	atp_c + chol_e + h2o_c --> adp_c + chol_c + h_c + pi_c	Choline transport via ABC system
CHLt2	chol_e + h_e <=> chol_c + h_c	Choline transport via proton symport
CHLt2pp	chol_p + h_p --> chol_c + h_c	Choline transport via proton symport (periplasm)
CHLtex	chol_e <=> chol_p	Choline transport via diffusion (extracellular to periplasm)
CHOLD	chol_c + nad_c --> betald_c + h_c + nadh_c	Choline dehydrogenase
CHORM	chor_c --> pphn_c	Chorismate mutase
CHORS	3psme_c --> chor_c + pi_c	Chorismate synthase
CIGAMS	atp_c + cys__L_c + igam_c --> amp_c + cigam_c + 2.0 h_c + ppi_c	Cys-1D-myo-inositol 2-deoxy-D-glucopyranoside synthase
CITL	cit_c --> ac_c + oaa_c	Citrate lyase
CITt14	ca2_e + cit_e + h_e --> ca2_c + cit_c + h_c	Citrate transport in via Ca complex
CITtex	cit_e <=> cit_p	Citrate transport via diffusion (extracellular to periplasm)
CITt_kt	cit_p + h_p --> cit_c + h_c	Citrate proton symport periplasm
CLPNH120pp	clpn120_p + h2o_p --> h_p + pa120_p + pg120_p	Cardiolipin hydrolase (periplasm, n-C12:0)
CLPNH140pp	clpn140_p + h2o_p --> h_p + pa140_p + pg140_p	Cardiolipin hydrolase (periplasm, n-C14:0)
CLPNH160pp	clpn160_p + h2o_p --> h_p + pa160_p + pg160_p	Cardiolipin hydrolase (periplasm, n-C16:0)
CLPNH161pp	clpn161_p + h2o_p --> h_p + pa161_p + pg161_p	Cardiolipin hydrolase (periplasm, n-C16:1)
CLPNH180pp	clpn180_p + h2o_p --> h_p + pa180_p + pg180_p	Cardiolipin synthase (periplasmic, n-C18:0)
CLPNH181pp	clpn181_p + h2o_p --> h_p + pa181_p + pg181_p	Cardiolipin hydrolase (periplasm, n-C18:1)
CLPNS120pp	2.0 pg120_p <=> clpn120_p + glyc_p	Cardiolipin synthase (periplasmic, n-C12:0)
CLPNS140pp	2.0 pg140_p <=> clpn140_p + glyc_p	Cardiolipin synthase (periplasmic, n-C14:0)
CLPNS160pp	2.0 pg160_p <=> clpn160_p + glyc_p	Cardiolipin synthase (periplasmic, n-C16:0)
CLPNS161pp	2.0 pg161_p <=> clpn161_p + glyc_p	Cardiolipin synthase (periplasmic, n-C16:1)
CLPNS180pp	2.0 pg180_p <=> clpn180_p + glyc_p	Cardiolipin synthase (periplasmic, n-C18:0)
CLPNS181pp	2.0 pg181_p <=> clpn181_p + glyc_p	Cardiolipin synthase (periplasmic, n-C18:1)
CLt3_2pp	2.0 cl_p + h_c --> 2.0 cl_c + h_p	Chloride transport out via proton antiport (2:1) (periplasm)
CLtex	cl_e <=> cl_p	Chloride (Cl-1) transport via diffusion (extracellular to periplasm)
COabc	atp_c + cobalt2_e + h2o_c --> adp_c + cobalt2_c + h_c + pi_c	Cobalt transport via ABC system
COBALT2abcpp	atp_c + cobalt2_c + h2o_c --> adp_c + cobalt2_p + h_c + pi_c	Cobalt (Co+2) ABC transporter (periplasm)
Cobalt2abcppI	atp_c + cobalt2_p + h2o_c --> adp_c + cobalt2_c + h_c + pi_c	Cobalt II transport via ABC system periplasm I
COBALT2t3pp	cobalt2_c + h_p --> cobalt2_p + h_c	Cobalt (Co+2) transport out via proton antiport (periplasm)
COBALT2tpp	cobalt2_p --> cobalt2_c	Cobalt transport in via permease (no H+)
COBALTt5	cobalt2_c <=> cobalt2_e	Cobalt (Co+2) transport via diffusion (extracellular to cytoplasm)
CPPPGO	cpppg3_c + 2.0 h_c + o2_c --> 2.0 co2_c + 2.0 h2o_c + pppg9_c	Coproporphyrinogen oxidase (O2 required)
CRNabc	atp_c + crn_e + h2o_c --> adp_c + crn_c + h_c + pi_c	L-carnitine transport via ABC system
CRNDt2rpp	crn__D_p + h_p <=> crn__D_c + h_c	D-carnitine outward transport (H+ antiport)
CRNt2rpp	crn_p + h_p <=> crn_c + h_c	L-carnitine outward transport (H+ antiport)
CRNt7pp	crn_p + gbbtn_c --> crn_c + gbbtn_p	Carnitine/butyrobetaine antiporter (periplasm)
CRNtex	crn_e <=> crn_p	L-carnitine transport via diffusion (extracellular to periplasm)
CRO4abcpp	atp_c + cro4_p + h2o_c --> adp_c + cro4_c + h_c + pi_c	Chromate transport via ABC system (periplasm)
CRO4t3pp	cro4_c + h_p --> cro4_p + h_c	Chromate transport out via proton antiport (cytoplasm to periplasm)
CSND	csn_c + h2o_c + h_c --> nh4_c + ura_c	Cytosine deaminase
CTBTabcpp	atp_c + ctbt_p + h2o_c --> adp_c + ctbt_c + h_c + pi_c	Crotonobetaine transport via ABC system (periplasm)
CTBTt2rpp	ctbt_p + h_p <=> ctbt_c + h_c	Cronobetaine outward transport (H+ antiport)
CTECOAI6	tdecoa_c <=> td2coa_c	3-cis-2-trans-enoyl-CoA isomerase
CTPS1	atp_c + nh4_c + utp_c --> adp_c + ctp_c + 2.0 h_c + pi_c	CTP synthase NH3
CTPS2	atp_c + gln__L_c + h2o_c + utp_c --> adp_c + ctp_c + glu__L_c + 2.0 h_c + pi_c	CTP synthase (glutamine)
CU1Opp	4.0 cu_p + 4.0 h_p + o2_p --> 4.0 cu2_p + 2.0 h2o_p	Cuprous Oxidase (Cu+1)
CU2abcpp	atp_c + cu2_c + h2o_c --> adp_c + cu2_p + h_c + pi_c	Copper (Cu+2) ABC transporter (periplasm)
CU2tpp	cu2_p --> cu2_c	Copper transport in via permease (no H+)
Cuabc	atp_c + cu2_e + h2o_c --> adp_c + cu2_c + h_c + pi_c	Copper transport via ABC system
CUabcpp	atp_c + cu2_p + h2o_c --> adp_c + cu2_c + h_c + pi_c	Copper transport via ABC system (periplasm)
Cut1	atp_c + cu2_c + h2o_c --> adp_c + cu2_e + h_c + pi_c	Copper export via ATPase
CUtex	cu_e <=> cu_p	Copper (Cu+1) transport via diffusion (extracellular to periplasm)
CYO1a	2.0 ficytc_c + 2.0 h_c + qh2_c --> 2.0 focytc_c + 2.0 h_e + q_c	Cytochrome c oxidase
CYO1b	2.0 focytc_c + 0.5 o2_c --> 2.0 ficytc_c + h2o_c	Cytochrome c oxidase, synechocystis (2 protons)
CYS	h2s_c + ser__L_c --> cys__L_c + h2o_c	L-cysteine
CYSabc2pp	atp_c + cys__L_c + h2o_c --> adp_c + cys__L_p + h_c + pi_c	L-cysteine export via ABC system (cytoplasm to periplasm)
CYSabcpp	atp_c + cys__L_p + h2o_c --> adp_c + cys__L_c + h_c + pi_c	L-cysteine uptake via ABC system (periplasm)
CYSDSF	cys__L_c --> ala__L_c + s_c	Cysteine desulfurase
CYSS	acser_c + h2s_c --> ac_c + cys__L_c + h_c	Cysteine synthase
CYSS_2	acser_c + h2s_c --> ac_c + cys__L_c + h_c	Cysteine synthase
CYSTGL	cyst__L_c + h2o_c --> 2obut_c + cys__L_c + nh4_c	Cystathionine g lyase
CYSTL	cyst__L_c + h2o_c --> hcys__L_c + nh4_c + pyr_c	Cystathionine b-lyase
CYSTS	hcys__L_c + ser__L_c --> cyst__L_c + h2o_c	Cystathionine beta synthase
CYTBD	2.0 h_c + 0.5 o2_c + q8h2_c --> h2o_c + 2.0 h_e + q8_c	Cytochrome oxidase bd (ubiquinol-8: 2 protons)
CYTBD2	2.0 h_c + mql8_c + 0.5 o2_c --> h2o_c + 2.0 h_e + mqn8_c	Cytochrome oxidase bd
CYTBD2pp	2.0 h_c + mql8_c + 0.5 o2_c --> h2o_c + 2.0 h_p + mqn8_c	Cytochrome c oxidase He 2
CYTDH	cytd_c + h2o_c --> csn_c + rib__D_c	Cytidine hydrolase
CYTDt2	cytd_e + h_e --> cytd_c + h_c	Cytidine transport in via proton symport
DACTt3	diact_c + h_e --> diact_e + h_c	Diacetyl transport out via proton antiport
DAGK120	12dgr120_c + atp_c --> adp_c + h_c + pa120_c	Diacylglycerol kinase (n-C12:0)
DAGK140	12dgr140_c + atp_c --> adp_c + h_c + pa140_c	Diacylglycerol kinase (n-C14:0)
DAGK160	12dgr160_c + atp_c --> adp_c + h_c + pa160_c	Diacylglycerol kinase (n-C16:0)
DAGK161	12dgr161_c + atp_c --> adp_c + h_c + pa161_c	Diacylglycerol kinase (n-C16:1)
DAGK180	12dgr180_c + atp_c --> adp_c + h_c + pa180_c	Diacylglycerol kinase (n-C18:0)
DAGK181	12dgr181_c + atp_c --> adp_c + h_c + pa181_c	Diacylglycerol kinase (n-C18:1)
DALAt2pp	ala__D_p + h_p --> ala__D_c + h_c	D-alanine transport in via proton symport (periplasm)
DAPDC	26dap__M_c + h_c --> co2_c + lys__L_c	Diaminopimelate decarboxylase
DARBt3ipp	arab__D_c + h_p --> arab__D_p + h_c	D-arabinose transport via proton antiport (periplasm)
DARBtex	arab__D_e <=> arab__D_p	D-arabinose transport via diffusion (extracellular to periplasm)
DASYN120	ctp_c + h_c + pa120_c --> cdpdddecg_c + ppi_c	CDP-diacylglycerol synthetase (n-C12:0)
DASYN140	ctp_c + h_c + pa140_c --> cdpdtdecg_c + ppi_c	CDP-diacylglycerol synthetase (n-C14:0)
DASYN160	ctp_c + h_c + pa160_c --> cdpdhdecg_c + ppi_c	CDP-diacylglycerol synthetase (n-C16:0)
DASYN160190	ctp_c + h_c + pa160190_c --> cdpc16c19g_c + ppi_c	CDP-diacylglycerol synthetase (C16:0, C19:0)
DASYN161	ctp_c + h_c + pa161_c --> cdpdhdec9eg_c + ppi_c	CDP-diacylglycerol synthetase (n-C16:1)
DASYN180	ctp_c + h_c + pa180_c --> cdpdodecg_c + ppi_c	CDP-diacylglycerol synthetase (n-C18:0)
DASYN181	ctp_c + h_c + pa181_c --> cdpdodec11eg_c + ppi_c	CDP-diacylglycerol synthetase (n-C18:1)
DASYN190190	ctp_c + h_c + pa190190_c --> cdpc19c19g_c + ppi_c	CDP-diacylglycerol synthetase (C19:0, C19:0)
DB4PS	ru5p__D_c --> db4p_c + for_c + h_c	3,4-Dihydroxy-2-butanone-4-phosphate synthase
DCAtex	dca_e <=> dca_p	Decanoate transport via diffusion (extracellular to periplasm)
DCPDPS	frdp_c + 7.0 ipdp_c --> decdp_tb_c + 7.0 ppi_c	Decaprenyl-diphosphatase synthase
DCTPD2	ctp_c + h2o_c + h_c --> nh4_c + utp_c	DCTP deaminase
DDCAt2pp	ddca_p + h_p --> ddca_c + h_c	Dodecanoate transport via proton symport
DDCAtexi	ddca_e --> ddca_p	Fatty acid (dodecanoate) transport via facilitated irreversible diffusion (extracellular to periplasm)
DDGLCNt2r	2ddglcn_e + h_e <=> 2ddglcn_c + h_c	2-dehydro-3-deoxy-D-gluconate transport via proton symport, reversible
DDPA	e4p_c + h2o_c + pep_c --> 2dda7p_c + pi_c	3-deoxy-D-arabino-heptulosonate 7-phosphate synthetase
DGNSK	atp_c + dgsn_c --> adp_c + dgmp_c + h_c	Deoxyguanosine kinase
DGUNC	2.0 gtp_c --> cdigmp_c + 2.0 ppi	Diguanylate cyclase
DHAD1	23dhmb_c --> 3mob_c + h2o_c	Dihydroxy-acid dehydratase (2,3-dihydroxy-3-methylbutanoate)
DHAD2	23dhmp_c --> 3mop_c + h2o_c	Dihydroxy-acid dehydratase (2,3-dihydroxy-3-methylpentanoate)
DHBS	23dhb_c + atp_c + h_c --> 23dhba_c + ppi_c	2,3-dihydroxybenzoate adenylate synthase
DHBSH	23dhbzs_c + h2o_c --> 23dhb_c + ser__L_c	2,3-dihydroxybenzoylserine hydrolase
DHBSr	23dhb_c + atp_c + h_c --> 23dhba_c + ppi_c	2,3-dihydroxybenzoate adenylate synthase
DHDPRy	23dhdp_c + h_c + nadph_c --> nadp_c + thdp_c	Dihydrodipicolinate reductase (NADPH)
DHDPS	aspsa_c + pyr_c --> 23dhdp_c + 2.0 h2o_c + h_c	Dihydrodipicolinate synthase
DHFOR2	dhf_c + nadp_c <=> fol_c + h_c + nadph_c	Dihydrofolate:NAD+ oxidoreductase
DHNAOT	dhna_c + octdp_c --> 2dmmq8_c + co2_c + h_c + ppi_c	1,4-dihydroxy-2-naphthoate octaprenyltransferase
DHNPA_1	dhnpt_c --> 2ahhmp_c + gcald_c	Dihydroneopterin aldolase
DHNPA2r	dhnpt_c <=> 6hmhpt_c + gcald_c	Dihydroneopterin aldolase reversible
DHORD2	dhor__S_c + q8_c --> orot_c + q8h2_c	Dihydoorotic acid dehydrogenase (quinone8)
DHPDO	34dhpha_c + o2_c --> 5cmhmsa_c + h_c	3 4 dihydroxyphenylacetate 2 3 dioxygenase
DHPPDA	25dhpp_c + h2o_c + h_c --> 5apru_c + nh4_c	Diaminohydroxyphosphoribosylaminopyrimidine deaminase
DHORD3	dhor__S_c + mqn6_c <=> mql6_c + orot_c	Dihydoorotic acid
DHORD5	dhor__S_c + mqn8_c --> mql8_c + orot_c	Dihydroorotic acid (menaquinone-8)
DHORTS	dhor__S_c + h2o_c <=> cbasp_c + h_c	Dihydroorotase
DHPS2	4abz_c + 6hmhptpp_c --> dhpt_c + ppi_c	Dihydropteroate synthase
DHQS	2dda7p_c --> 3dhq_c + pi_c	3-dehydroquinate synthase
DHQTi	3dhq_c --> 3dhsk_c + h2o_c	3-dehydroquinate dehydratase, irreversible
DHSKDH	3dhsk_c --> 34dhbz_c + h2o_c	3-dehydroquinate dehydratase, irreversible
DIPEPabc15	atp_c + cgly_e + h2o_c --> adp_c + cgly_c + h_c + pi_c	Dipeptide transport via ABC system cgly
DMALRED	fad_c + mal__L_c --> fadh2_c + oaa_c	(S)-Malate:(acceptor) oxidoreductase
DMATT	dmpp_c + ipdp_c --> grdp_c + ppi_c	Dimethylallyltranstransferase
DMPPS	h2mb4p_c + h_c + nadh_c --> dmpp_c + h2o_c + nad_c	1-hydroxy-2-methyl-2-(E)-butenyl 4-diphosphate reductase (dmpp)
DPPS	frdp_c + 7.0 ipdp_c --> decdp_c + 7.0 ppi_c	Decaprenyl synthase
DRBK	atp_c + drib_c --> 2dr5p_c + adp_c + h_c	Deoxyribokinase
DRIBabc	atp_c + drib_e + h2o_c --> adp_c + drib_c + h_c + pi_c	Deoxyribose transport via ABC system
DRPA	2dr5p_c --> acald_c + g3p_c	Deoxyribose-phosphate aldolase
DSERDHr	nadp_c + ser__D_c <=> 2amsa_c + h_c + nadph_c	D-serine dehydrogenase
DSERt2	h_e + ser__D_e <=> h_c + ser__D_c	D-serine transport via proton symport
DSERt2pp	h_p + ser__D_p --> h_c + ser__D_c	D-serine transport in via proton symport (periplasm)
DSERtex	ser__D_e <=> ser__D_p	D-serine transport via diffusion (extracellular to periplasm)
DURIK1	atp_c + duri_c --> adp_c + dump_c + h_c	Deoxyuridine kinase (ATP:Deoxyuridine)
DXPRIi	dxyl5p_c + h_c + nadph_c --> 2me4p_c + nadp_c	1-deoxy-D-xylulose reductoisomerase
DXPS	g3p_c + h_c + pyr_c --> co2_c + dxyl5p_c	1-deoxy-D-xylulose reductoisomerase
EAR140x	h_c + nadh_c + tmrs2eACP_c --> myrsACP_c + nad_c	Enoyl-[acyl-carrier-protein] reductase (NADH) (n-C14:0)
ENTCS	3.0 23dhba_c + 3.0 seramp_c --> 6.0 amp_c + enter_c + 9.0 h_c	Enterochelin synthase
ENTERES	enter_c + 3.0 h2o_c --> 3.0 23dhbzs_c + 3.0 h_c	Enterochelin Esterase
ENTERES2	feenter_c + 3.0 h2o_c --> 3.0 23dhbzs_c + fe3_c + 3.0 h_c	Enterochelin Esterase (Fe containing)
ETHAt	etha_e <=> etha_c	Ethanolamine transport via diffusion extracellular
ETHSabs	atp_c + eths_e + h2o_c --> adp_c + eths_c + h_c + pi_c	Ethanesulfonate transport via ABC system
ETHSO3abcpp	atp_c + ethso3_p + h2o_c --> adp_c + ethso3_c + h_c + pi_c	Ethanesulfonate transport via ABC system (periplasm)
ETHSO3tex	ethso3_e <=> ethso3_p	Ethanesulfonate transport via diffusion (extracellular to periplasm)
FACOAE100	dcacoa_c + h2o_c --> coa_c + dca_c + h_c	Fatty-acid-CoA thioesterase (decanoate)
FACOAE120	ddcacoa_c + h2o_c --> coa_c + ddca_c + h_c	Fatty-acid-CoA thioesterase (dodecanoate)
FACOAE140	h2o_c + tdcoa_c --> coa_c + h_c + ttdca_c	Fatty-acid-CoA thioesterase (tetradecanoate)
FACOAE141	h2o_c + tdecoa_c --> coa_c + h_c + ttdcea_	Fatty-acid-CoA thioesterase (tetradecenoate)
FACOAE160	h2o_c + pmtcoa_c --> coa_c + h_c + hdca_c	Fatty-acid-CoA thioesterase (hexadecanoate)
FACOAE161	h2o_c + hdcoa_c --> coa_c + h_c + hdcea_c	Fatty-acid-CoA thioesterase (hexadecenoate)
FACOAE180	h2o_c + stcoa_c --> coa_c + h_c + ocdca_c	Fatty-acid-CoA thioesterase (octadecanoate)
FACOAE181	h2o_c + odecoa_c --> coa_c + h_c + ocdcea_c	Fatty-acid-CoA thioesterase (octadecenoate)
FACOAE60	h2o_c + hxcoa_c --> coa_c + h_c + hxa_c	Fatty-acid-CoA thioesterase (hexanoate)
FACOAE80	h2o_c + occoa_c --> coa_c + h_c + octa_c	Fatty-acid-CoA thioesterase (octanoate)
FACOAL100t2pp	atp_c + coa_c + dca_p + h_p --> amp_c + dcacoa_c + h_c + ppi_c	Fatty-acid-CoA ligase (decanoate transport via vectoral Co-A coupling)
FACOAL120t2pp	atp_c + coa_c + ddca_p + h_p --> amp_c + ddcacoa_c + h_c + ppi_c	Fatty-acid-CoA ligase (dodecanoate transport via vectoral Co-A coupling)
FACOAL140t2pp	atp_c + coa_c + ttdca_c --> amp_c + ppi_c + tdcoa_c	Fatty-acid-CoA ligase (tetradecanoate transport via vectoral Co-A coupling)
FACOAL140t2pp	atp_c + coa_c + h_p + ttdca_p --> amp_c + h_c + ppi_c + tdcoa_c	Fatty-acid-CoA ligase (tetradecanoate transport via vectoral Co-A coupling)
FACOAL141t2pp	atp_c + coa_c + h_p + ttdcea_p --> amp_c + h_c + ppi_c + tdecoa_c	Fatty-acid-CoA ligase (tetradecenoate transport via vectoral Co-A coupling)
FACOAL160	atp_c + coa_c + hdca_c --> amp_c + pmtcoa_c + ppi_c	Fatty acid CoA ligase hexadecanoate
FACOAL160t2pp	atp_c + coa_c + h_p + hdca_p --> amp_c + h_c + pmtcoa_c + ppi_c	Fatty-acid-CoA ligase (hexadecanoate transport via vectoral Co-A coupling)
FACOAL161	atp_c + coa_c + hdcea_c --> amp_c + hdcoa_c + ppi_c	Fatty acid CoA ligase hexadecenoate
FACOAL161t2pp	atp_c + coa_c + h_p + hdcea_p --> amp_c + h_c + hdcoa_c + ppi_c	Fatty-acid-CoA ligase (hexadecenoate transport via vectoral Co-A coupling)
FACOAL180t2pp	atp_c + coa_c + h_p + ocdca_p --> amp_c + h_c + ppi_c + stcoa_c	Fatty-acid-CoA ligase (octadecanoate transport via vectoral Co-A coupling)
FACOAL181	atp_c + coa_c + ocdcea_c --> amp_c + odecoa_c + ppi_c	Fatty acid CoA ligase octadecenoate
FACOAL181t2pp	atp_c + coa_c + h_p + ocdcea_p --> amp_c + h_c + odecoa_c + ppi_c	Fatty-acid-CoA ligase (octadecenoate transport via vectoral Co-A coupling)
FACOAL60t2pp	atp_c + coa_c + h_p + hxa_p --> amp_c + h_c + hxcoa_c + ppi_c	Fatty-acid-CoA ligase (octanoate transport via vectoral Co-A coupling)
FACOAL80t2pp	atp_c + coa_c + h_p + octa_p --> amp_c + h_c + occoa_c + ppi_c	Fatty-acid-CoA ligase (octanoate transport via vectoral Co-A coupling)
FADMQOR	fadh2_c + mqn8_c --> fad_c + mql8_c	Menaquinone:FAD oxidoreductase
FADRx	fad_c + h_c + nadh_c --> fadh2_c + nad_c	FAD reductase
FAO10	atp_c + 9.0 coa_c + 7.0 fad_c + 8.0 h2o_c + 8.0 nad_c + ocdcea_c --> 9.0 accoa_c + amp_c + 7.0 fadh2_c + 8.0 h_c + 8.0 nadh_c + ppi_c	Fatty acid oxidation
FAO11	atp_c + 8.0 coa_c + 6.0 fad_c + 7.0 h2o_c + hdcea_c + 7.0 nad_c --> 8.0 accoa_c + amp_c + 6.0 fadh2_c + 7.0 h_c + 7.0 nadh_c + ppi_c	Fatty acid oxidation
FAO3	atp_c + 9.0 coa_c + 8.0 fad_c + 8.0 h2o_c + 8.0 nad_c + ocdca_c --> 9.0 accoa_c + amp_c + 8.0 fadh2_c + 8.0 h_c + 8.0 nadh_c + ppi_c	Fatty acid oxidation (octadecanoate)
FAS100	3.0 h_c + malcoa_c + 2.0 nadph_c + octa_c --> co2_c + coa_c + dca_c + h2o_c + 2.0 nadp_c	Fatty acid synthase n C100
FAS120	dca_c + 3.0 h_c + malcoa_c + 2.0 nadph_c --> co2_c + coa_c + ddca_c + h2o_c + 2.0 nadp_c	Fatty acid synthase n C120
FAS140	ddca_c + 3.0 h_c + malcoa_c + 2.0 nadph_c --> co2_c + coa_c + h2o_c + 2.0 nadp_c + ttdca_c	Fatty acid synthase n C140
FAS160	3.0 h_c + malcoa_c + 2.0 nadph_c + ttdca_c --> co2_c + coa_c + h2o_c + hdca_c + 2.0 nadp_c	Fatty acid synthase n C160
FAS161	4.0 h_c + malcoa_c + 3.0 nadph_c + o2_c + ttdca_c --> co2_c + coa_c + 3.0 h2o_c + hdcea_c + 3.0 nadp_c	Fatty acid synthase n C161
FAS180	3.0 h_c + hdca_c + malcoa_c + 2.0 nadph_c --> co2_c + coa_c + h2o_c + 2.0 nadp_c + ocdca_c	Fatty acid synthase n C180
FAS181	4.0 h_c + hdca_c + malcoa_c + 3.0 nadph_c + o2_c --> co2_c + coa_c + 3.0 h2o_c + 3.0 nadp_c + ocdcea_c	Fatty acid synthase n C181
FAS80_L	accoa_c + 8.0 h_c + 3.0 malcoa_c + 6.0 nadph_c --> 3.0 co2_c + 4.0 coa_c + 2.0 h2o_c + 6.0 nadp_c + octa_c	Fatty acid synthase n C80 lumped reaction
FASC120ACP	dcaACP_c + 3.0 h_c + malACP_c + 2.0 nadph_c --> ACP_c + co2_c + ddcaACP_c + h2o_c + 2.0 nadp_c	Fatty acid biosynthesis (n-C12:0)
FASC140ACP	ddcaACP_c + 3.0 h_c + malACP_c + 2.0 nadph_c --> ACP_c + co2_c + h2o_c + myrsACP_c + 2.0 nadp_c	Fatty acid biosynthesis (n-C14:0)
FASC160ACP	3.0 h_c + malACP_c + myrsACP_c + 2.0 nadph_c --> ACP_c + co2_c + h2o_c + 2.0 nadp_c + palmACP_c	Fatty acid biosynthesis (n-C16:0)
FASC161ACP	2.0 h_c + malACP_c + myrsACP_c + nadph_c --> ACP_c + co2_c + h2o_c + hdeACP_c + nadp_c	Fatty acid biosynthesis (n-C16:1)
FASC180ACP	3.0 h_c + malACP_c + 2.0 nadph_c + palmACP_c --> ACP_c + co2_c + h2o_c + 2.0 nadp_c + ocdcaACP_c	Fatty acid biosynthesis (n-C18:0)
FASC181ACP	2.0 h_c + malACP_c + nadph_c + palmACP_c --> ACP_c + co2_c + h2o_c + nadp_c + octeACP_c	Fatty acid biosynthesis (n-C18:1)
FCOAH2	forcoa_c + h2o_c --> coa_c + for_c + h_c	Formyl coa hydrolase
FDH	for_c + nad_c --> co2_c + nadh_c	Formate dehydrogenase
FDMO	fmnh2_c + isetac_c + o2_c --> fmn_c + gcald_c + h2o_c + h_c + so3_c	FMNH2-dependent monooxygenase
FDMO1	eths_c + fmnRD_c + o2_c --> acald_c + fmn_c + h2o_c + h_c + so3_c	FMN dependent monooxygenase ethanesulfonate
FDMO_1	fmnRD_c + mso3_c + o2_c --> fald_c + fmn_c + h2o_c + h_c + so3_c	FmnRD dependent monooxygenase methanesulfonate
FDMO2	fmnh2_c + mso3_c + o2_c --> fald_c + fmn_c + h2o_c + h_c + so3_c	FMNH2-dependent monooxygenase (methanesulfonate)
FDMO2_1	buts_c + fmnRD_c + o2_c --> btal_c + fmn_c + h2o_c + h_c + so3_c	FMN dependent monooxygenase butanesulfonate
FDMO3	ethso3_c + fmnh2_c + o2_c --> acald_c + fmn_c + h2o_c + h_c + so3_c	FMNH2-dependent monooxygenase (ethanesulfonate)
FDMO3_1	fmnRD_c + hexs_c + o2_c --> fmn_c + h2o_c + h_c + hxal_c + so3_c	FMN dependent monooxygenase hexanesulfonate
FDMO4	butso3_c + fmnh2_c + o2_c --> btal_c + fmn_c + h2o_c + h_c + so3_c	FMNH2-dependent monooxygenase (butanesulfonate)
FDMO4_1	fmnRD_c + o2_c + taur_c --> amacald_c + fmn_c + h2o_c + h_c + so3_c	FMN dependent monooxygenase taurine
FDMO5_1	fmnRD_c + o2_c + sula_c --> fmn_c + glx_c + h2o_c + h_c + so3_c	FMN dependent monooxygenase sulfoacetate
FDMO6	fmnh2_c + o2_c + sulfac_c --> fmn_c + glx_c + h2o_c + h_c + so3_c	FMNH2-dependent monooxygenase (sulfoacetate)
FDMO6_1	fmnRD_c + istnt_c + o2_c --> fmn_c + gcald_c + h2o_c + h_c + so3_c	FMN dependent monooxygenase isethionate
FDMOtau	fmnh2_c + o2_c + taur_c --> aacald_c + fmn_c + h2o_c + h_c + so3_c	FMNH2 dependent monooxygenase
FE2abcpp	atp_c + fe2_p + h2o_c --> adp_c + fe2_c + h_c + pi_c	Iron (II) transport via ABC system (periplasm)
FE2Gabcpp	fe2_p + gtp_c + h2o_c --> fe2_c + gdp_c + h_c + pi_c	Iron (II) transport via ABC system (GTP) (periplasm)
FE2t4pp	fe2_c + h_p + k_p --> fe2_p + h_c + k_c	Iron(II) transport out via antiport (periplasm)
FE2tpp	fe2_p --> fe2_c	Iron (+2) transport in via permease (no H+)
FE3abc	atp_c + fe3_e + h2o_c --> adp_c + fe3_c + h_c + pi_c	Iron (III) transport via ABC system
FE3abcpp	atp_c + fe3_p + h2o_c --> adp_c + fe3_c + h_c + pi_c	Iron (III) transport via ABC system (periplasm to cytoplasm)
FE3Gabcpp	fe3_p + gtp_c + h2o_c --> fe3_c + gdp_c + h_c + pi_c	Iron (III) transport via ABC system (GTP) (periplasm)
FE3t	fe3_e --> fe3_c	Ferric iron uptake, plasma membrane
FEDCabc	atp_c + 2.0 cit_e + fe3_e + h2o_c --> adp_c + 2.0 cit_c + fe3_c + h_c + pi_c	Iron III dicitrate transport via ABC system
FEENTER2tpp	atp_c + enter_c + h2o_c --> adp_c + enter_p + h_c + pi_c	Enterochelin transport2 via ABC system periplasm
FEENTERabcpp	atp_c + feenter_p + h2o_c --> adp_c + feenter_c + h_c + pi_c	Fe-enterobactin transport via ABC system (periplasm)
FEENTERtex	enter_p + h_p --> enter_e + h_c	Enterochelin transport (secretion periplasm)
FEENTERtonex	feenter_e + h_p --> feenter_p + h_c	Fe-enterobactin transport via ton system (extracellular)
FEROpp	4.0 fe2_p + 4.0 h_p + o2_p --> 4.0 fe3_p + 2.0 h2o_p	Ferroxidase
FMNRx	fmn_c + h_c + nadh_c --> fmnh2_c + nad_c	FMN reductase
FMNRx2	fmn_c + h_c + nadph_c --> fmnh2_c + nadp_c	FMN reductase
FMNRy	fmn_c + h_c + nadph_c --> fmnRD_c + nadp_c	FMN reductase NADPH dependent
FOLD3	2ahhmd_c + 4abz_c --> dhpt_c + ppi_c	Dihydropteroate synthase
FOLR2	fol_c + h_c + nadph_c --> dhf_c + nadp_c	Folate reductase
FRD2rpp	2.0 h_p + mqn8_c + succ_c --> fum_c + 2.0 h_c + mql8_c	Fumarate reductase / succinate dehydrogenase (irreversible) (periplasmic, membrane potential dissipating)
FRUpts	fru_e + pep_c --> f1p_c + pyr_	D-fructose transport via PEP:Pyr PTS
FRUptspp	fru_p + pep_c --> f1p_c + pyr_c	D-fructose transport via PEP:Pyr PTS (periplasm)
FRUtex	fru_e <=> fru_p	D-fructose transport via diffusion (extracellular to periplasm)
FUMt2r	fum_e + h_e <=> fum_c + h_c	Fumarate reversible transport via symport
G1PCTYT	ctp_c + g1p_c + h_c <=> cdpglc_c + ppi_c	Alpha-D-glucose cytidylyltransferase
G1PTT	dttp_c + g1p_c + h_c --> dtdpglu_c + ppi_c	Glucose-1-phosphate thymidylyltransferase
G3PAT140	glyc3p_c + myrsACP_c --> 1tdecg3p_c + ACP_c	Glycerol-3-phosphate acyltransferase (C14:0)
G3PAT160	glyc3p_c + palmACP_c --> 1hdecg3p_c + ACP_c	Glycerol-3-phosphate acyltransferase (C16:0)
G3PAT181	glyc3p_c + octeACP_c --> 1odec11eg3p_c + ACP_c	Glycerol-3-phosphate acyltransferase (C18:1)
G3PD	fad_c + glyc3p_c --> dhap_c + fadh2_c	Glycerol-3-phosphate dehydrogenase (FAD)
G3PD1	glyc3p_c + nad_c <=> dhap_c + h_c + nadh_c	Glycerol-3-phosphate dehydrogenase (NAD)
G3PEabcpp	atp_c + g3pe_p + h2o_c --> adp_c + g3pe_c + h_c + pi_c	Sn-glycerol-3-phosphoethanolamine transport via ABC system (periplasm)
G3PT	glyc3p_c + h2o_c --> glyc_c + pi_c	Glycerol-3-phosphatase
G5SD2	glu5p_c + h_c + nadh_c --> glu5sa_c + nad_c + pi_c	Glutamate 5 semialdehyde dehydrogenase
G6PDH2r	g6p_c + nadp_c <=> 6pgl_c + h_c + nadph_c	Glucose 6-phosphate dehydrogenase
G6PP	g6p_c + h2o_c --> glc__D_c + pi_c	Glucose-6-phosphate phosphatase
GALabcpp	atp_c + gal_p + h2o_c --> adp_c + gal_c + h_c + pi_c	D-galactose transport via ABC system (periplasm)
GALS3	h2o_c + melib_c --> gal_c + glc__D_c	A-galactosidase (melibiose)
GALT	gal1p_c + h_c + utp_c <=> ppi_c + udpgal_c	Galactose 1 phosphate uridylyltransferase
GAPD	g3p_c + nad_c + pi_c <=> 13dpg_c + h_c + nadh_c	Glyceraldehyde-3-phosphate dehydrogenase
GARFT	10fthf_c + gar_c <=> fgam_c + h_c + thf_c	Phosphoribosylglycinamide formyltransferase
GART	atp_c + for_c + gar_c --> adp_c + fgam_c + h_c + pi_c	GAR transformylase
GBBTNabc	atp_c + gbbtn_e + h2o_c --> adp_c + gbbtn_c + h_c + pi_c	Gamma-butyrobetaine exchange
GBBTNtex	gbbtn_e <=> gbbtn_p	Gamma-butyrobetaine transport via diffusion (extracellular to periplasm)
GCALDD	gcald_c + h2o_c + nad_c --> glyclt_c + 2.0 h_c + nadh_c	Glycolaldehyde dehydrogenase
GDPDPK	atp_c + gdp_c --> amp_c + h_c + ppgpp_c	GDP diphosphokinase
GDPMNP	gdpmann_c + h2o_c --> gmp_c + 2.0 h_c + man1p_c	GDP-mannose phyrophosphatase
GDPTPDP	gdptp_c + h2o_c --> gtp_c + ppi_c	Guanosine 3'-diphosphate 5'-triphosphate 3'-diphosphatase
GLBRAN2	glycogen_c --> bglycogen_c	1,4-alpha-glucan branching enzyme (glycogen -> bglycogen)
GLCAASE3	h2o_c + trpglcur_c --> glcur_c + h_c + trp__L_c	Beta-glucuronidase (tryptophanyl)
GLCNt2r	glcn_e + h_e <=> glcn_c + h_c	D-gluconate transport via proton symport, reversible
GLCNt2rpp	glcn_p + h_p <=> glcn_c + h_c	D-gluconate transport via proton symport, reversible (periplasm)
GLCP2	bglycogen_c + pi_c --> g1p_c	Glycogen phosphorylase
GLCtex	glc__D_e <=> glc__D_p	Glucose transport via diffusion (extracellular to periplasm)
GLCURT	trp__L_c + udpglcur_c <=> trpglcur_c + udp_c	Glucuronosyltransferase (tryptophanyl)
GLDBRAN2	bglycogen_c --> glycogen_c	Glycogen debranching enzyme (bglycogen -> glycogen)
GLNabc	atp_c + gln__L_e + h2o_c --> adp_c + gln__L_c + h_c + pi_c	L-glutamine transport via ABC system
GLUabcpp	atp_c + glu__L_p + h2o_c --> adp_c + glu__L_c + h_c + pi_c	L-glutamate transport via ABC system (periplasm)
GLUN	gln__L_c + h2o_c --> glu__L_c + nh4_c	Glutaminase
GLUt2rpp	glu__L_p + h_p <=> glu__L_c + h_c	L-glutamate transport via proton symport, reversible (periplasm)
GLUt4	glu__L_e + na1_e --> glu__L_c + na1_c	Na+/glutamate symport
GLXO1	glx_c + h2o_c + nad_c --> 2.0 h_c + nadh_c + oxa_c	Glyoxylate oxidase
GLYabcpp	atp_c + gly_p + h2o_c --> adp_c + gly_c + h_c + pi_c	Glycine transport via ABC system
GLYALDDr	glyald_c + h2o_c + nad_c --> glyc__R_c + 2.0 h_c + nadh_c	D-Glyceraldehyde dehydrogenase
GLYBabc	atp_c + glyb_e + h2o_c --> adp_c + glyb_c + h_c + pi_c	Glycine betaine transport via ABC system
GLYBabcpp	atp_c + glyb_p + h2o_c --> adp_c + glyb_c + h_c + pi_c	Glycine betaine transport via ABC system (periplasm)
GLYBt2pp	glyb_p + h_p --> glyb_c + h_c	Glycine betaine transport via proton symport (periplasm)
GLYBt2r	glyb_e + h_e <=> glyb_c + h_c	Glycine betaine transport via proton symport, reversible
GLYBtex	glyb_e <=> glyb_p	Glycine betaine transport via diffusion (extracellular to periplasm)
GLYC3Pabc	atp_c + glyc3p_e + h2o_c --> adp_c + glyc3p_c + h_c + pi_c	Sn-Glycerol 3-phosphate transport via ABC system
GLYC3Pabcpp	atp_c + glyc3p_p + h2o_c --> adp_c + glyc3p_c + h_c + pi_c	Sn-Glycerol 3-phosphate transport via ABC system (periplasm)
GLYCLTDx	glx_c + h_c + nadh_c --> glyclt_c + nad_c	Glycolate dehydrogenase (NAD)
GLYCLTDy	glx_c + h_c + nadph_c --> glyclt_c + nadp_c	Glycolate dehydrogenase (NADP)
GLYCLTt4pp	glyclt_p + na1_p --> glyclt_c + na1_c	Glycolate transport via sodium symport (periplasm)
GLYCLTtex	glyclt_e <=> glyclt_p	Glycolate transport via diffusion (extracellular to periplasm)
GLYCOe	glycogen1500_e + 1124.0 h2o_e --> 750.0 glc__D_e + 375.0 malt_e	Glycogen hydrolysis by samylases
GLYCTO1	glyclt_c + o2_c --> glx_c + h2o2_c	Glycolate oxidase
GLYCtpp	glyc_c <=> glyc_p	Glycerol transport via channel (periplasm)
GLYOX	h2o_c + lgt__S_c --> gthrd_c + h_c + lac__D_c	Hydroxyacylglutathione hydrolase
GLYOX_1	lgt__S_c <=> gthrd_c + mthgxl_c	Glyoxalase I; Ni-dependent
GLYt2pp	gly_p + h_p --> gly_c + h_c	Glycine transport in via proton symport (periplasm)
GLYtex	gly_e <=> gly_p	Glycine transport via diffusion (extracellular to periplasm)
GPDDA2	g3pe_c + h2o_c --> etha_c + glyc3p_c + h_c	Glycerophosphodiester phosphodiesterase (Glycerophosphoethanolamine)
GRTT	grdp_c + ipdp_c --> frdp_c + ppi_c	Geranyltranstransferase
GRXR	grxox_c + 2.0 gthrd_c --> grxrd_c + gthox_c	Glutaredoxin reductase
GSNK	atp_c + gsn_c --> adp_c + gmp_c + h_c	Guanosine kinase
GTHOr	gthox_c + h_c + nadph_c <=> 2.0 gthrd_c + nadp_c	Glutathione oxidoreductase
GTHPi	2.0 gthrd_c + h2o2_c --> gthox_c + 2.0 h2o_c	Glutathione peridoxase
GTHRDabc2pp	atp_c + gthrd_c + h2o_c --> adp_c + gthrd_p + h_c + pi_c	Glutathione export via ABC system (cytoplasm to periplasm)
GTHRDabcpp	atp_c + gthrd_p + h2o_c --> adp_c + gthrd_c + h_c + pi_c	Reduced glutathione via ABC system (periplasm)
GTPH1	gtp_c + 2.0 h2o_c --> gmp_c + 2.0 h_c + 2.0 pi_c	GTP diphosphohydrolase
GTPHs	gtp_c + h2o_c + h_c --> nh4_c + xtp_c	GTP amine hydrolysis (spontaneous)
GUAD	gua_c + h2o_c + h_c --> nh4_c + xan_c	Guanine deaminase
GUAt2pp	gua_p + h_p --> gua_c + h_c	Guanine transport in via proton symport (periplasm)
GUAt2r	gua_e + h_e --> gua_c + h_c	Guanine reversible transport via proton symport
GUAtex	gua_e <=> gua_p	Guanine transport via diffusion (extracellular to periplasm)
GUI1	glcur_c <=> fruur_c	Glucuronate isomerase (D-glucuronate)
GUI2	galur_c <=> tagur_c	Glucuronate isomerase (D-galacturonate)
H2CO3D	co2_c + h2o_c <=> h2co3_c	Carboxylic acid dissociation
H2Otex	h2o_e <=> h2o_p	H2O transport via diffusion (extracellular to periplasm)
H2Otpp	h2o_p <=> h2o_c	H2O transport via diffusion (periplasm)
H2St	h2s_e <=> h2s_c	Hydrogen sulfide diffusion between the cytosol and chloroplast
HCYSMT	amet_c + hcys__L_c --> ahcys_c + h_c + met__L_c	Homocysteine S-methyltransferase
HDCAt2pp	h_p + hdca_p --> h_c + hdca_c	Hexadecanoate transport via proton symport
HDCEAtexi	hdcea_e --> hdcea_p	Hexadecenoate transport via facilitated irreversible diffusion (extracellular to periplasm)
HETZK	4mhetz_c + atp_c --> 4mpetz_c + adp_c + h_c	Hydroxyethylthiazole kinase
HEX4	atp_c + man_c --> adp_c + h_c + man6p_c	Hexokinase (D-mannose:ATP)
HEXSabc	atp_c + h2o_c + hexs_e --> adp_c + h_c + hexs_c + pi_c	Hexanesulfonate transport via ABC system
HEXt2rpp	h_p + hxa_p <=> h_c + hxa_c	Hexanoate transport via proton symport, reversible (periplasm)
HG2abcpp	atp_c + h2o_c + hg2_c --> adp_c + h_c + hg2_p + pi_c	Mercury (Hg+2) ABC transporter (periplasm)
HG2tex	hg2_e <=> hg2_p	Mercury (Hg+2) transport via diffusion (extracellular to periplasm)
HHDDI	2hh24dd_c <=> 2ohed_c	2-hydroxyhepta-2,4-diene-1,7-dioate isomerase
HISabc	atp_c + h2o_c + his__L_e --> adp_c + h_c + his__L_c + pi_c	L-histidine transport via ABC system
HISabcpp	atp_c + h2o_c + his__L_p --> adp_c + h_c + his__L_c + pi_c	L-histidine transport via ABC system (periplasm)
HISt2rpp	h_p + his__L_p <=> h_c + his__L_c	L-histidine reversible transport via proton symport (periplasm)
HISTD	h2o_c + histd_c + 2.0 nad_c --> 3.0 h_c + his__L_c + 2.0 nadh_c	Histidinol dehydrogenase
HMPK1	4ahmmp_c + atp_c --> 4ampm_c + adp_c + h_c	Hydroxymethylpyrimidine kinase (ATP)
HMPK2	4ahmmp_c + ctp_c --> 4ampm_c + cdp_c + h_c	Hydroxymethylpyrimidine kinase (CTP)
HMPK3	4ahmmp_c + utp_c --> 4ampm_c + h_c + udp_c	Hydroxymethylpyrimidine kinase (UTP)
HMPK4	4ahmmp_c + gtp_c --> 4ampm_c + gdp_c + h_c	Hydroxymethylpyrimidine kinase (GTP)
HPA3MO	4hphac_c + h_c + nadh_c + o2_c --> 34dhpha_c + h2o_c + nad_c	4 hydroxyphenylacetate 3 monooxygenase nadh
HPAtex	4hphac_e <=> 4hphac_p	4-hydroxyphenylacetate transport via diffusion (extracellular to periplasm)
HPPK	2ahhmp_c + atp_c --> 2ahhmd_c + amp_c + h_c	2-amino-4-hydroxy-6-hydroxymethyldihydropteridine diphosphokinase
HPPK2	6hmhpt_c + atp_c --> 6hmhptpp_c + amp_c + h_c	6-hydroxymethyl-dihydropterin pyrophosphokinase
HPYRI	hpyr_c <=> 2h3oppan_c	Hydroxypyruvate isomerase
HPYRRx	h_c + hpyr_c + nadh_c --> glyc__R_c + nad_c	Hydroxypyruvate reductase (NADH)
HPYRRy	h_c + hpyr_c + nadph_c --> glyc__R_c + nadp_c	Hydroxypyruvate reductase (NADPH)
HSDx	hom__L_c + nad_c <-- aspsa_c + h_c + nadh_c	Homoserine dehydrogenase NADH irreversible
HSERTA	accoa_c + hom__L_c <=> achms_c + coa_c	Homoserine O trans acetylase
HSST	hom__L_c + succoa_c --> coa_c + suchms_c	Homoserine O-succinyltransferase
HXANt2pp	h_p + hxan_p --> h_c + hxan_c	Hypoxanthine transport in via proton symport (periplasm)
HXANt2r	h_e + hxan_e --> h_c + hxan_c	Hypoxanthine reversible transport via proton symport
HXAtex	hxa_e <=> hxa_p	Hexanoate transport via diffusion (extracellular to periplasm)
HXPRT	hxan_c + prpp_c --> imp_c + ppi_c	Hypoxanthine phosphoribosyltransferase (Hypoxanthine)
HYPOE	h2o_c + pyam5p_c --> pi_c + pydam_c	Hypothetical enyme
HYXNtpp	hxan_p <=> hxan_c	Hypoxanthine transport (periplasm)
I2FE2SR	2fe1s_c + iscssh_c + iscu_c --> 4.0 h_c + iscs_c + iscu_2fe2s_c	ISC [2Fe-2S] regeneration
I2FE2SS2	fadh2_c + 2.0 fe2_c + 2.0 iscssh_c + iscu_2fe2s_c --> fad_c + 6.0 h_c + 2.0 iscs_c + iscu_2fe2s2_c	ISC [2Fe-2S] Synthesis II
I2FE2ST	4.0 h_c + iscu_2fe2s_c --> 2fe2s_c + iscu_c	ISC [2Fe-2S] Transfer
I4FE4SR	fadh2_c + 2.0 h_c + iscu_2fe2s2_c --> fad_c + iscu_4fe4s_c	ISC [4Fe-4S] Reduction
I4FE4ST	4.0 h_c + iscu_4fe4s_c --> 4fe4s_c + iscu_c	ISC [4Fe-4S] Transfer
ICITtex	icit_e <=> icit_p	Citrate transport via diffusion extracellular to periplasm
ICITt_kt	h_p + icit_p <=> h_c + icit_c	Isocitrate transport in via proton symport
ICYSDS	cys__L_c + iscs_c --> ala__L_c + iscssh_c	ISC Cysteine desulfuration
IDONt2r	h_e + idon__L_e <=> h_c + idon__L_c	L-idonate transport via proton symport, reversible
IDONt2rpp	h_p + idon__L_p <=> h_c + idon__L_c	L-idonate transport via proton symport, reversible (periplasm)
IDONtex	idon__L_e <=> idon__L_p	L-idonate transport via diffusion (extracellular to periplasm)
IG3PS	gln__L_c + prlp_c --> aicar_c + eig3p_c + glu__L_c + h_c	Imidazole-glycerol-3-phosphate synthase
ILEabcpp	atp_c + h2o_c + ile__L_p --> adp_c + h_c + ile__L_c + pi_c	L-isoleucine transport via ABC system (periplasm)
ILEt2rpp	h_p + ile__L_p <=> h_c + ile__L_c	L-isoleucine reversible transport via proton symport (periplasm)
INOSR	inost_c + nadp_c <=> 2ins_c + h_c + nadph_c	Ketoinositol reductase
INS2D	inost_c + nad_c --> 2ins_c + h_c + nadh_c	Inositol 2-dehydrogenase
INSCR	2ins_c + atp_c --> adp_c + dhap_c + 2.0 h_c + msa_c	Inositol catabolic reactions lumped
INSH	h2o_c + ins_c --> hxan_c + rib__D_c	Inosine hydrolase
INSTabc	atp_c + h2o_c + inost_e --> adp_c + h_c + inost_c + pi_c	Inositol transport in via ABC transport
INSTt2	h_e + inost_e <=> h_c + inost_c	Inositol transport in via proton symport
IPDDI	ipdp_c <=> dmpp_c	Isopentenyl-diphosphate D-isomerase
IPDPS	h2mb4p_c + h_c + nadh_c --> h2o_c + ipdp_c + nad_c	1-hydroxy-2-methyl-2-(E)-butenyl 4-diphosphate reductase (ipdp)
ISETACabcpp	atp_c + h2o_c + isetac_p --> adp_c + h_c + isetac_c + pi_c	Isethionate transport via ABC system (periplasm)
ISETACtex	isetac_e <=> isetac_p	Isethionate transport via diffusion (extracellular to periplasm)
ISTNTabc	atp_c + h2o_c + istnt_e --> adp_c + h_c + istnt_c + pi_c	Isethionate transport via ABC system
KAS13	accoa_c + 23.0 h_c + 8.0 malcoa_c + 16.0 nadph_c --> 8.0 co2_c + 9.0 coa_c + 7.0 h2o_c + 16.0 nadp_c + ocdca_c	B-ketoacyl synthetase (octadecanoate)
KAS16	ddcaACP_c + 2.0 h_c + malACP_c + nadph_c --> 3hmrsACP_c + ACP_c + co2_c + nadp_c	3-hydroxy-myristoyl-ACP synthesis
KAS17	accoa_c + 22.0 h_c + 8.0 malcoa_c + 15.0 nadph_c --> 8.0 co2_c + 9.0 coa_c + 7.0 h2o_c + 15.0 nadp_c + ocdcea_c	B-ketoacyl synthetase (n-C18:1)
KAS2	accoa_c + 17.0 h_c + 6.0 malcoa_c + 12.0 nadph_c --> 6.0 co2_c + 7.0 coa_c + 5.0 h2o_c + 12.0 nadp_c + ttdca_c	B-ketoacyl synthetase (n-C14:0)
KAS7	accoa_c + 19.0 h_c + 7.0 malcoa_c + 13.0 nadph_c --> 7.0 co2_c + 8.0 coa_c + 6.0 h2o_c + hdcea_c + 13.0 nadp_c	B-ketoacyl synthetase (n-C16:1)
KAS8	accoa_c + 20.0 h_c + 7.0 malcoa_c + 14.0 nadph_c --> 7.0 co2_c + 8.0 coa_c + 6.0 h2o_c + hdca_c + 14.0 nadp_c	B-ketoacyl synthetase (palmitate, n-C16:0)
Kt2pp	h_p + k_p --> h_c + k_c	Potassium transport in via proton symport (periplasm)
Kt2r	h_e + k_e --> h_c + k_c	Potassium reversible transport via proton symport
Kt3pp	h_p + k_c --> h_c + k_p	Potassium transport out via proton antiport (periplasm)
Kt3r	h_e + k_c --> h_c + k_e	Potassium transport out via proton antiport
LACZpp	h2o_p + lcts_p --> gal_p + glc__D_p	B-galactosidase
LCADi	h2o_c + lald__L_c + nad_c --> 2.0 h_c + lac__L_c + nadh_c	Lactaldehyde dehydrogenase
LCARS	h_c + lald__L_c + nadh_c <=> 12ppd__S_c + nad_c	Lacaldehyde reductase (S-propane-1,2-diol forming)
LCTSabc	atp_c + h2o_c + lcts_e --> adp_c + h_c + lcts_c + pi_c	Lactose transport via ABC system (import)
LCTSt3ipp	h_p + lcts_c --> h_c + lcts_p	Lactose transport via proton aniport (periplasm)
LDGUNPD	5pg35pg_c + h2o_c --> 2.0 gmp_c + h_c	Linear diguanylate phosphodiesterase
LDH_D	lac__D_c + nad_c <=> h_c + nadh_c + pyr_c	D-lactate dehydrogenase
LEUabc	atp_c + h2o_c + leu__L_e --> adp_c + h_c + leu__L_c + pi_c	L-leucine transport via ABC system
LEUabcpp	atp_c + h2o_c + leu__L_p --> adp_c + h_c + leu__L_c + pi_c	L-leucine transport via ABC system (periplasm)
LEUt2r	h_e + leu__L_e <=> h_c + leu__L_c	L-leucine reversible transport via proton symport
LEUt4rpp	leu__L_p + na1_p <=> leu__L_c + na1_c	L-leucine transport in via sodium symport
LIPOCT	h_c + ocACP_c --> ACP_c + octapb_c	Lipoyl(octanoyl) transferase
LIPOS	4fe4s_c + 2.0 amet_c + h_c + nad_c + octapb_c --> 2fe2s_c + 2.0 dad_5_c + 2.0 fe2_c + lipopb_c + 2.0 met__L_c + nadh_c	Lipoate synthase
L_LACD2	lac__L_c + q8_c --> pyr_c + q8h2_c	L-Lactate dehydrogenase (ubiquinone)
L_LACD3	lac__L_c + mqn8_c --> mql8_c + pyr_c	L-Lactate dehydrogenase (menaquinone)
LPLIPAL1A160pp	1hdecg3p_p + h2o_p --> glyc3p_p + h_p + hdca_p	Lysophospholipase L1 (2-acylglycerophosphotidate, n-C16:0) (periplasm)
LPLIPAL1A181pp	1odec11eg3p_p + h2o_p --> glyc3p_p + h_p + ocdcea_p	Lysophospholipase L1 (2-acylglycerophosphotidate, n-C18:1) (periplasm)
LPLIPAL1E140pp	1agpe140_p + h2o_p --> g3pe_p + h_p + ttdca_p	Lysophospholipase L1 (2-acylglycerophosphoethanolamine, n-C14:0) (periplasm)
LSERDHr	nadp_c + ser__L_c <=> 2amsa_c + h_c + nadph_c	L-serine dehydrogenase
LYSabc	atp_c + h2o_c + lys__L_e --> adp_c + h_c + lys__L_c + pi_c	L-lysine transport via ABC system
LYSabcpp	atp_c + h2o_c + lys__L_p --> adp_c + h_c + lys__L_c + pi_c	L-lysine transport via ABC system (periplasm)
LYSt3pp	h_p + lys__L_c --> h_c + lys__L_p	L-lysine transport out via proton antiport (cytoplasm to periplasm)
MALTHPabc	atp_c + h2o_c + malthp_e --> adp_c + h_c + malthp_c + pi_c	Maltoheptaose transport via ABC system
MALTHXabc	atp_c + h2o_c + malthx_e --> adp_c + h_c + malthx_c + pi_c	Maltohexaose transport via ABC system
MALTHXabcpp	atp_c + h2o_c + malthx_p --> adp_c + h_c + malthx_c + pi_c	Maltohexaose transport via ABC system (periplasm)
MALTHXtexi	malthx_e --> malthx_p	Maltohexaose transport via diffusion (extracellular to periplasm) irreversible
MALTPTabc	atp_c + h2o_c + maltpt_e --> adp_c + h_c + maltpt_c + pi_c	Maltopentaose transport via ABC system
MALTTRabc	atp_c + h2o_c + malttr_e --> adp_c + h_c + malttr_c + pi_c	Maltotriose transport via ABC system
MALTTTRabc	atp_c + h2o_c + maltttr_e --> adp_c + h_c + maltttr_c + pi_c	Maltotetraose transport via ABC system
MAN1PT	gtp_c + h_c + man1p_c --> gdpmann_c + ppi_c	Mannose 1 phosphate guanylyltransferase
MANAO	mana_c + nad_c <=> fruur_c + h_c + nadh_c	Mannonate oxidoreductase
MANpts	man_e + pep_c --> man6p_c + pyr_c	D-mannose transport via PEP:Pyr PTS
MCA	2mcit_c <=> micit_c	Methyl cis aconitase
MCITL2	micit_c <=> pyr_c + succ_c	Methylisocitrate lyase
MCITS	h2o_c + oaa_c + ppcoa_c --> 2mcit_c + coa_c + h_c	2-methylcitrate synthase
MCTP1Aex	murein5p5p_e --> ala__D_e + murein5px4p_e	Murein crosslinking transpeptidase 1A:(A2pm->D-ala) (periplasm)
MCTP1App	murein5p5p_p --> ala__D_p + murein5px4p_p	Murein crosslinking transpeptidase 1A:(A2pm->D-ala) (periplasm)
MCTP1Bex	murein5p5p_e --> alaala_e + murein5px3p_e	murein5p5p_e --> alaala_e + murein5px3p_e
MCTP1Bpp	murein5p5p_p --> alaala_p + murein5px3p_p	Murein crosslinking transpeptidase 1B:(A2pm->A2pm) (periplasm)
MCTP2Aex	murein5p5p5p_e --> 2.0 ala__D_e + murein5px4px4p_e	Murein crosslinking transpeptidase 1A:(A2pm->D-ala) (periplasm)
MCTP2App	murein5p5p5p_p --> 2.0 ala__D_p + murein5px4px4p_p	Murein crosslinking transpeptidase 1A:(A2pm->D-ala) (periplasm)
MDDCP1pp	h2o_p + murein5px4p_p --> ala__D_p + murein4px4p_p	Murein D,D-carboxypeptidase (murein5px4p) (periplasm)
MDDCP2pp	h2o_p + murein5px4px4p_p --> ala__D_p + murein4px4px4p_p	Murein D,D-carboxypeptidase (murein5px4px4p) (periplasm)
MDDCP3pp	h2o_p + murein5p5p_p --> ala__D_p + murein5p4p_p	Murein D,D-carboxypeptidase (murein5p5p) (periplasm)
MDDCP4pp	h2o_p + murein5p4p_p --> ala__D_p + murein4p4p_p	Murein D,D-carboxypeptidase (murein5p4p) (periplasm)
MDDCP5pp	h2o_p + murein5p3p_p --> ala__D_p + murein4p3p_p	Two linked disacharide pentapeptide and tripeptide murein units (uncrosslinked, middle of chain) exchange
MDDEP1pp	h2o_p + murein4px4p_p --> murein4p4p_p	Murein D,D-endopeptidase (murein4px4p) (periplasm)
MDDEP3pp	h2o_p + murein5px4p_p --> murein5p4p_p	Murein D,D-endopeptidase (murein5px4p) (periplasm)
MDDEP4pp	h2o_p + murein4px4px4p_p --> murein4px4p4p_p	Murein D,D-endopeptidase (murein4px4px4p) (periplasm)
MDH2	mal__L_c + q8_c --> oaa_c + q8h2_c	Malate dehydrogenase (ubiquinone 8 as acceptor)
MDH3	mal__L_c + mqn8_c --> mql8_c + oaa_c	Malate dehydrogenase (menaquinone 8 as acceptor)
ME1	mal__L_c + nad_c --> co2_c + nadh_c + pyr_c	Malic enzyme (NAD)
MECDPDH2	2mecdp_c + nadh_c --> h2mb4p_c + h2o_c + nad_c	2C-methyl-D-erythritol 2,4 cyclodiphosphate dehydratase
MECDPDH4	2mecdp_c + fdxr_42_c + h_c --> fdxo_42_c + h2mb4p_c + h2o_c	2C-methyl-D-erythritol 2,4 cyclodiphosphate dehydratase
MECDPS	2p4c2me_c --> 2mecdp_c + cmp_c	2-C-methyl-D-erythritol 2,4-cyclodiphosphate synthase
MELIBt2pp	h_p + melib_p --> h_c + melib_c	Melibiose transport in via symport (periplasm)
MELIBt3ipp	h_p + melib_c --> h_c + melib_p	Melibiose transport in via antiport (periplasm)
MEPCT	2me4p_c + ctp_c + h_c --> 4c2me_c + ppi_c	2-C-methyl-D-erythritol 4-phosphate cytidylyltransferase
METabc	atp_c + h2o_c + met__L_e --> adp_c + h_c + met__L_c + pi_c	L-methionine transport via ABC system
METOX1s	h2o2_c + met__L_c --> h2o_c + metsox_S__L_c	Methionine oxidation (spontaneous)
METOX2s	h2o2_c + met__L_c --> h2o_c + metsox_R__L_c	Methionine oxidation 2 (spontaneous)
METSOXR1	metsox_S__L_c + trdrd_c --> h2o_c + met__L_c + trdox_c	L-methionine-S-oxide reductase
METSOXR2	metsox_R__L_c + trdrd_c --> h2o_c + met__L_c + trdox_c	L-methionine-R-sulfoxide reductase
MG2tex	mg2_e <=> mg2_p	Magnesium (Mg+2) transport via diffusion (extracellular to periplasm)
MG2uabcpp	atp_c + h2o_c + mg2_p --> adp_c + h_c + mg2_c + pi_c	Magnesium (Mg+2) ABC transporter (ubtake, periplasm)
MGSA	dhap_c --> mthgxl_c + pi_c	Methylglyoxal synthase
MGt5	mg2_c <-- mg2_e	Magnesium transport in/out via permease (no H+)
MI1PP	h2o_c + mi1p__D_c --> inost_c + pi_c	Myo-inositol 1-phosphatase
MI1PS	g6p_c --> mi1p__D_c	Myo Inositol 1 phosphate synthase
MLDCP1Bpp	h2o_p + murein4p4p_p --> ala__D_p + murein4p3p_p	Murein L,D-carboxypeptidase (murein4p4p) (periplasm)
MLDEP2pp	h2o_p + murein5px3p_p --> murein5p3p_p	Murein L,D-endopeptidase (murein5px3p) (periplasm)
MLTG1	h2o_c + malttr_c --> glc__D_c + malt_c	Maltodextrin glucosidase (maltotriose)
MLTG2	h2o_c + maltttr_c --> glc__D_c + malttr_c	Maltodextrin glucosidase (maltotetraose)
MLTG3	h2o_c + maltpt_c --> glc__D_c + maltttr_c	Maltodextrin glucosidase (maltopentaose)
MLTG4	h2o_c + malthx_c --> glc__D_c + maltpt_c	Maltodextrin glucosidase (maltohexaose)
MLTG5	h2o_c + malthp_c --> glc__D_c + malthx_c	Maltodextrin glucosidase (maltoheptaose)
MLTGY2pp	murein4p3p_p --> anhgm3p_p + anhgm4p_p	Murein lytic transglycosylase (murein4p3p) (periplasm)
MLTGY4pp	murein4px4p4p_p --> anhgm4p_p + murein4px4p_p	Murein lytic transglycosylase (murein4px4p4p) (periplasm)
MLTP1	maltpt_c + pi_c <=> g1p_c + maltttr_c	Maltodextrin phosphorylase (maltopentaose)
MLTP2	malthx_c + pi_c <=> g1p_c + maltpt_c	Maltodextrin phosphorylase (maltohexaose)
MLTP3	malthp_c + pi_c <=> g1p_c + malthx_c	Maltodextrin phosphorylase (maltoheptaose)
MMCD	h_c + mmcoa__S_c --> co2_c + ppcoa_c	Methylmalonyl-CoA decarboxylase
MME	mmcoa__R_c <=> mmcoa__S_c	Methylmalonyl-CoA epimerase
MMM2	succoa_c --> mmcoa__R_c	Methylmalonyl-CoA mutase
MMSAD2	coa_c + nad_c + ppal_c <=> h_c + nadh_c + ppcoa_c	Methylmalonate-semialdehyde dehydrogenase (propanol)
MMSAD3	coa_c + msa_c + nad_c <=> accoa_c + co2_c + nadh_c	Methylmalonate-semialdehyde dehydrogenase (malonic semialdehyde)
MN2t3pp	h_p + mn2_c --> h_c + mn2_ph_p + mn2_c --> h_c + mn2_p	Manganese (Mn+2) transport out via proton antiport (periplasm)
MN2tpp	mn2_p --> mn2_c	Manganese transport in via permease (no H+)
MN6PP	h2o_c + man6p_c --> man_c + pi_c	Mannose 6-phosphate phosphatase
MNabc	atp_c + h2o_c + mn2_e --> adp_c + h_c + mn2_c + pi_c	Manganese transport via ABC system
MNabc_1	atp_c + h2o_c + mn2_p --> adp_c + h_c + mn2_c + pi_c	Manganese Mn2 transport via ABC system periplasm
MNNH	mana_c --> 2ddglcn_c + h2o_c	D-mannonate hydrolyase
MNt2pp	h_p + mn2_p --> h_c + mn2_c	Manganese (Mn+2) transport in via proton symport (periplasm)
MOTH	h2o_c + motre_c --> maltpt_c + tre_c	Maltooligosyltrehalose trehalohydrolase
MOTS	malthp_c --> motre_c	Maltooligosyltrehalose synthase
MPTG	2.0 uaagmda_c --> 2.0 h_c + murein5p5p_p + 2.0 udcpdp_c	Murein polymerizing transglycosylase
MPTG2	murein5p5p_p + uaagmda_c --> h_c + murein5p5p5p_p + udcpdp_c	Murein polymerizing transglycosylase 2 (three linked units)
MPTG2ex	murein5p5p_e + uaagmda_e --> h_e + murein5p5p5p_e + udcpdp_e	Murein polymerizing transglycosylase 2 (three linked units)
MPTGex	2.0 uaagmda_e --> 2.0 h_e + murein5p5p_e + 2.0 udcpdp_e	Murein polymerizing transglycosylase
MSHAMID	bmnmsh_c + h2o_c --> acysbmn_c + igam_c	conjugated glutathione amidase
MSHS	accoa_c + cigam_c --> coa_c + msh_c	Mycothiol synthase
MSO3abc	atp_c + h2o_c + mso3_e --> adp_c + h_c + mso3_c + pi_c	Methanesulfonate transport via ABC system
MTAN	5mta_c + h2o_c --> 5mtr_c + ade_c	Methylthioadenosine nucleosidase
MTHFD2i	mlthf_c + nad_c --> methf_c + nadh_c	Methylenetetrahydrofolate dehydrogenase NAD
MTHFR3	2.0 h_c + mlthf_c + nadph_c --> 5mthf_c + nadp_c	5 10 methylenetetrahydrofolatereductase NADPH
MTI	tre_c <=> malt_c	Maltose trehalose isomerase
MUCCYCI	ccmuac_c + h_c <=> mucl_c	Muconate cycloisomerase
MUCCY_kt	CCbuttc_c + h_c --> 4cml_c	3 carboxy cis cis muconate cycloisomerase
MUCLI	mucl_c <=> 5odhf2a_c	Mucolactone isomerase
MYCTR	2.0 msh_c + nadp_c <=> h_c + mssg_c + nadph_c	Mycothiol reductase (nadp dependent)
MYCTR2	gthox_c + 2.0 msh_c <=> 2.0 gthrd_c + mssg_c	Mycothiol reductase (glutathione exchange)
NAabcO	atp_c + h2o_c + na1_c --> adp_c + h_c + na1_e + pi_c	Sodium transport out via ABC system
NACODA	acg5sa_c + h2o_c --> ac_c + glu5sa_c	N-acetylornithine deacetylase
NADDP	h2o_c + nad_c --> amp_c + 2.0 h_c + nmn_c	NAD diphosphatase
NADFADOR	fadh2_c + fdxr_42_c + 2.0 nad_c <=> fad_c + fdxo_42_c + 2.0 nadh_c	NAD:FAD oxidoreductase
NADH10	h_c + mqn8_c + nadh_c --> mql8_c + nad_c	NADH dehydrogenase (menaquinone-8 & 0 protons)
NADH5	h_c + nadh_c + q8_c --> nad_c + q8h2_c	NADH dehydrogenase (ubiquinone-8 )
NADH6	4.5 h_c + nadh_c + q8_c --> 3.5 h_e + nad_c + q8h2_c	NADH dehydrogenase (ubiquinone-8 & 3.5 protons)
NADH7	3.0 h_c + mqn8_c + nadh_c --> 2.0 h_e + mql8_c + nad_c	NADH dehydrogenase (menaquinone-8 & 2 protons)
NADH8	2dmmq8_c + 3.8 h_c + nadh_c --> 2dmmql8_c + 2.8 h_e + nad_c	NADH dehydrogenase (demethylmenaquinone-8 & 2.8 protons)
NADH9	2dmmq8_c + h_c + nadh_c --> 2dmmql8_c + nad_c	NADH dehydrogenase (demethylmenaquinone-8 & 0 protons)
NADN	h2o_c + nad_c --> adprib_c + h_c + ncam_c	NAD nucleosidase
NADPHQR2	h_c + nadph_c + q8_c --> nadp_c + q8h2_c	NADPH Quinone Reductase (Ubiquinone-8)
NADTRHD	nad_c + nadph_c --> nadh_c + nadp_c	NAD transhydrogenase
NAPRT	h_c + nac_c + prpp_c --> nicrnt_c + ppi_c	Nicotinic acid phosphoribosyltransferase (reversible)
NAt3_1	h_e + na1_c --> h_c + na1_e	Sodium proton antiporter HNA is 11
NAt3pp	h_p + na1_c --> h_c + na1_p	Sodium transport out via proton antiport (cytoplasm to periplasm)
NDPK1	atp_c + gdp_c <=> adp_c + gtp_c	Nucleoside-diphosphate kinase (ATP:GDP)
NDPK2	atp_c + udp_c <=> adp_c + utp_c	Nucleoside-diphosphate kinase (ATP:UDP)
NDPK3	atp_c + cdp_c <=> adp_c + ctp_c	Nucleoside-diphosphate kinase (ATP:CDP)
NDPK4	atp_c + dtdp_c <=> adp_c + dttp_c	Nucleoside-diphosphate kinase (ATP:dTDP)
NDPK5	atp_c + dgdp_c <=> adp_c + dgtp_c	Nucleoside-diphosphate kinase (ATP:dGDP)
NDPK6	atp_c + dudp_c <=> adp_c + dutp_c	Nucleoside-diphosphate kinase (ATP:dUDP)
NDPK7	atp_c + dcdp_c <=> adp_c + dctp_c	Nucleoside-diphosphate kinase (ATP:dCDP)
NDPK8	atp_c + dadp_c <=> adp_c + datp_c	Nucleoside-diphosphate kinase (ATP:dADP)
NDPK9	atp_c + idp_c --> adp_c + itp_c	Nucleoside diphosphate kinase ATPIDP
NH4OHDs	h_c + nh4oh_c <=> h2o_c + nh4_c	NH4OH dissociation
NH4tex	nh4_e <=> nh4_p	Ammonia transport via diffusion (extracellular to periplasm)
NH4tpp	nh4_p <=> nh4_c	Ammonia reversible transport (periplasm)
NI2abcpp	atp_c + h2o_c + ni2_c --> adp_c + h_c + ni2_p + pi_c	Nickle (Ni+2) ABC transporter (periplasm)
NI2t3pp	h_p + ni2_c --> h_c + ni2_p	Nickle (Ni+2) transport out via proton antiport (periplasm)
NI2uabcpp	atp_c + h2o_c + ni2_p --> adp_c + h_c + ni2_c + pi_c	Nickel transport via ABC system (uptake, periplasm)
NICRNS	atp_c + nicrns_c --> adp_c + h_c + nicrnt_c	Nicotinate D-ribonucleotide synthase (ATP)
NMNHYD	h2o_c + nmn_c --> pi_c + rnam_c	Nicotinamide ribonucleotide phosphohydrolase
NMNN	h2o_c + nmn_c --> h_c + ncam_c + r5p_c	NMN nucleosidase
NNAM	h2o_c + ncam_c --> nac_c + nh4_c	Nicotinamidase
NNDPR	2.0 h_c + prpp_c + quln_c --> co2_c + nicrnt_c + ppi_c	Nicotinate-nucleotide diphosphorylase (carboxylating)
NO2t2rpp	h_p + no2_p <=> h_c + no2_c	Nitrite transport in via proton symport, reversible (periplasm)
NO3abcpp	atp_c + h2o_c + no3_p --> adp_c + h_c + no3_c + pi_c	Nitrate transport via ABC system (periplasm)
NO3R1	2.0 h_c + no3_c + q8h2_c --> h2o_c + 2.0 h_e + no2_c + q8_c	Nitrate reductase (Ubiquinol-8)
NO3R2	2.0 h_c + mql8_c + no3_c --> h2o_c + 2.0 h_e + mqn8_c + no2_c	Nitrate reductase (Menaquinol-8)
NO3t7pp	no2_c + no3_p --> no2_p + no3_c	Nitrate transport in via nitrite antiport (periplasm)
NO3tex	no3_e <=> no3_p	Nitrate transport via diffusion (extracellular to periplasm)
NODOx	nadh_c + 2.0 no_c + 2.0 o2_c --> h_c + nad_c + 2.0 no3_c	Nitric oxide dioxygenase
NODOy	nadph_c + 2.0 no_c + 2.0 o2_c --> h_c + nadp_c + 2.0 no3_c	Nitric oxide dioxygenase
NOt	no_e <=> no_c	NO transport (diffusion)
NT5C	h2o_c + nicrnt_c --> nicrns_c + pi_c	5'-nucleotidase
NTD1	dump_c + h2o_c --> duri_c + pi_c	5'-nucleotidase (dUMP)
NTD2	h2o_c + ump_c --> pi_c + uri_c	5'-nucleotidase (UMP)
NTD2pp	h2o_p + ump_p --> pi_p + uri_p	5'-nucleotidase (UMP)
NTD5	dtmp_c + h2o_c --> pi_c + thymd_c	5'-nucleotidase (dTMP)
NTP1	atp_c + h2o_c --> adp_c + h_c + pi_c	Nucleoside-triphosphatase (ATP)
NTP10	h2o_c + itp_c --> h_c + idp_c + pi_c	Nucleoside-triphosphatase (ITP)
NTP3	gtp_c + h2o_c --> gdp_c + h_c + pi_c	Nucleoside-triphosphatase (GTP)
NTP5	ctp_c + h2o_c --> cdp_c + h_c + pi_c	Nucleoside-triphosphatase (CTP)
NTPP1	dgtp_c + h2o_c --> dgmp_c + h_c + ppi_c	Nucleoside triphosphate pyrophosphorylase (dgtp)
NTPP11	h2o_c + xtp_c --> h_c + ppi_c + xmp_c	Nucleoside triphosphate pyrophosphorylase (xtp)
NTPP2	gtp_c + h2o_c --> gmp_c + h_c + ppi_c	Nucleoside triphosphate pyrophosphorylase (gtp)
NTPP3	dctp_c + h2o_c --> dcmp_c + h_c + ppi_c	Nucleoside triphosphate pyrophosphorylase (dctp)
NTPP4	ctp_c + h2o_c --> cmp_c + h_c + ppi_c	Nucleoside triphosphate pyrophosphorylase (ctp)
NTPP5	datp_c + h2o_c --> damp_c + h_c + ppi_c	Nucleoside triphosphate pyrophosphorylase (datp)
NTPP6	atp_c + h2o_c --> amp_c + h_c + ppi_c	Nucleoside triphosphate pyrophosphorylase (atp)
NTPP7	dttp_c + h2o_c --> dtmp_c + h_c + ppi_c	Nucleoside triphosphate pyrophosphorylase (dttp)
NTPP8	h2o_c + utp_c --> h_c + ppi_c + ump_c	Nucleoside triphosphate pyrophosphorylase (utp)
NTPP9	h2o_c + itp_c --> h_c + imp_c + ppi_c	Nucleoside triphosphate pyrophosphorylase (itp)
NTPTP1	dgtp_c + h2o_c --> dgsn_c + pppi_c	Nucleoside triphosphate tripolyhydrolase
NTPTP2	gtp_c + h2o_c --> gsn_c + pppi_c	Nucleoside triphosphate tripolyhydrolase
NTRIR2x	5.0 h_c + 3.0 nadh_c + no2_c --> 2.0 h2o_c + 3.0 nad_c + nh4_c	Nitrite Reductase (NADH)
NTRIRx	4.0 h_c + 3.0 nadh_c + no2_c --> h2o_c + 3.0 nad_c + nh4oh_c	Nitrite reductase (NADH)
NTRIRy	4.0 h_c + 3.0 nadph_c + no2_c --> h2o_c + 3.0 nadp_c + nh4oh_c	Nitrite reductase (NADPH)
O2tpp	o2_p <=> o2_c	O2 transport via diffusion (periplasm)
OACT	accoa_c + udcpo4_c --> coa_c + udcpo5_c	O-antigen Acetyl-Transferase
OAO5t3ex	udcpo5_p --> udcpo5_e	O-antigen unit (O5) translocase
OAO5t3pp	h_p + udcpo5_c --> h_c + udcpo5_p	O-antigen unit (O5) translocase
OBDHc	2obut_c + coa_c + nad_c --> co2_c + nadh_c + ppcoa_c	2-Oxobutanoate dehydrogenase
OCDCAt2pp	h_p + ocdca_p --> h_c + ocdca_c	Octadecanoate transport via proton symport
OCDCAtexi	ocdca_e --> ocdca_p	Octadecanoate transport via facilitated irreversible diffusion (extracellular to periplasm)
OCOAT1	acac_c + succoa_c --> aacoa_c + succ_c	3-oxoacid CoA-transferase (Succinyl-CoA: acetoacetate)
OCOAT2r	3mb_c + succoa_c <=> ivcoa_c + succ_c	3-oxoacid CoA-transferase (Succinyl-CoA: 3-methylbutanoate)
OCTAtex	octa_e <=> octa_p	Octanoate transport via diffusion (extracellular to periplasm)
OCTDPS	frdp_c + 5.0 ipdp_c --> octdp_c + 5.0 ppi_c	Octaprenyl pyrophosphate synthase
OCTNLL	atp_c + h_c + octa_c --> amp_c + octapb_c + ppi_c	Octanoate non-lipoylated apo domain ligase
OIVD1r	4mop_c + coa_c + nad_c --> co2_c + ivcoa_c + nadh_c	2-oxoisovalerate dehydrogenase (acylating; 4-methyl-2-oxopentaoate)
OIVD2	3mob_c + coa_c + nad_c --> co2_c + ibcoa_c + nadh_c	2-oxoisovalerate dehydrogenase (acylating; 3-methyl-2-oxobutanoate)
OIVD3	3mop_c + coa_c + nad_c --> 2mbcoa_c + co2_c + nadh_c	2-oxoisovalerate dehydrogenase (acylating; 3-methyl-2-oxopentanoate)
OMPDC	h_c + orot5p_c --> co2_c + ump_c	Orotidine-5'-phosphate decarboxylase
OPTCCL	5cohe_c + h_c --> 2hh24dd_c + co2_c	5 carboxy 2 oxohept 3 enedioate decarboxylation
ORNabcpp	atp_c + h2o_c + orn_p --> adp_c + h_c + orn_c + pi_c	Ornithine transport via ABC system (periplasm)
ORNCD	orn_c --> nh4_c + pro__L_c	Ornithine cyclodeaminase
ORNTAC	acorn_c + glu__L_c <=> acglu_c + orn_c	Ornithine transacetylase
ORPT	orot5p_c + ppi_c <=> orot_c + prpp_c	Orotate phosphoribosyltransferase
OXACOAL	atp_c + coa_c + oxa_c --> amp_c + oxalcoa_c + ppi_c	Oxalate-CoA ligase
OXCDC	h_c + oxalcoa_c --> co2_c + forcoa_c	Oxalyl-CoA decarboxylase
OXGDC	akg_c + h_c --> co2_c + sucsal_c	2 oxoglutarate decarboxylase
OXGDC2	akg_c + h_c + thmpp_c --> co2_c + ssaltpp_c	2-oxoglutarate decarboxylase
OXOAEL	5odhf2a_c + h2o_c --> 3oxoadp_c + h_c	3-oxoadipate enol-lactone hydrolase
P5CRx	1pyr5c_c + 2.0 h_c + nadh_c --> nad_c + pro__L_c	Pyrroline-5-carboxylate reductase(nadh)
PA140abcpp	atp_c + h2o_c + pa140_c --> adp_c + h_c + pa140_p + pi_c	Phosphatidate transport via ABC system (n-C14:0, periplasm)
PA160abcpp	atp_c + h2o_c + pa160_c --> adp_c + h_c + pa160_p + pi_c	Phosphatidate transport via ABC system (n-C16:0, periplasm)
PA161abcpp	atp_c + h2o_c + pa161_c --> adp_c + h_c + pa161_p + pi_c	Phosphatidate transport via ABC system (n-C16:1, periplasm)
PA180abcpp	atp_c + h2o_c + pa180_c --> adp_c + h_c + pa180_p + pi_c	Phosphatidate transport via ABC system (n-C18:0, periplasm)
PA181abcpp	atp_c + h2o_c + pa181_c --> adp_c + h_c + pa181_p + pi_c	Phosphatidate transport via ABC system (n-C18:1, periplasm)
PACt1	pac_e <=> pac_p	Phenylacetic acid transport via outer membrane porin
PACt3	na1_p + pac_p <=> na1_c + pac_c	Phenylacetic acid transport via sodium symport MSF
PAPA120pp	h2o_p + pa120_p --> 12dgr120_p + pi_p	Phosphatidate phosphatase (periplasmic, n-C12:0)
PAPA140pp	h2o_p + pa140_p --> 12dgr140_p + pi_p	Phosphatidate phosphatase (periplasmic, n-C14:0)
PAPA161pp	h2o_p + pa161_p --> 12dgr161_p + pi_p	Phosphatidate phosphatase (periplasmic, n-C16:1)
PAPA180pp	h2o_p + pa180_p --> 12dgr180_p + pi_p	Phosphatidate phosphatase (periplasmic, n-C18:0)
PAPA181pp	h2o_p + pa181_p --> 12dgr181_p + pi_p	Phosphatidate phosphatase (periplasmic, n-C18:1)
PAPPT3	udcpp_c + ugmda_c --> uagmda_c + ump_c	Phospho-N-acetylmuramoyl-pentapeptide-transferase (meso-2,6-diaminopimelate)
PCADYOX	34dhbz_c + o2_c --> CCbuttc_c + 2.0 h_c	Protocatechuate 3 4 dioxygenase
PDE1	camp_c + h2o_c --> amp_c + h_c	3',5'-cyclic-nucleotide phosphodiesterase
PDHa	h_c + lpam_c + pyr_c --> adhlam_c + co2_c	Pyruvate dehydrogenase (lipoamide)
PDHbr	adhlam_c + coa_c <=> accoa_c + dhlam_c	Pyruvate dehydrogenase (dihydrolipoamide) reversible
PDHcr	dhlam_c + nad_c --> h_c + lpam_c + nadh_c	Pyruvate dehydrogenase (dihydrolipoamide dehydrogenase) reversible
PDXPP	h2o_c + pdx5p_c --> pi_c + pydxn_c	Pyridoxine 5-phosphate phosphatase
PE120abcpp	atp_c + h2o_c + pe120_c --> adp_c + h_c + pe120_p + pi_c	Phosphatidylethanolamine transport via ABC system (n-C12:0, periplasm)
PE140abcpp	atp_c + h2o_c + pe140_c --> adp_c + h_c + pe140_p + pi_c	Phosphatidylethanolamine transport via ABC system (n-C14:0, periplasm)
PE141abcpp	atp_c + h2o_c + pe141_c --> adp_c + h_c + pe141_p + pi_c	Phosphatidylethanolamine transport via ABC system (n-C14:1, periplasm)
PE160abcpp	atp_c + h2o_c + pe160_c --> adp_c + h_c + pe160_p + pi_c	Phosphatidylethanolamine transport via ABC system (n-C16:0, periplasm)
PE161abcpp	atp_c + h2o_c + pe161_c --> adp_c + h_c + pe161_p + pi_c	Phosphatidylethanolamine transport via ABC system (n-C16:1, periplasm)
PE180abcpp	atp_c + h2o_c + pe180_c --> adp_c + h_c + pe180_p + pi_c	Phosphatidylethanolamine transport via ABC system (n-C18:0, periplasm)
PG120abcpp	atp_c + h2o_c + pg120_c --> adp_c + h_c + pg120_p + pi_c	Phosphatidylglycerol transport via ABC system (n-C12:0, periplasm)
PG140abcpp	atp_c + h2o_c + pg140_c --> adp_c + h_c + pg140_p + pi_c	Phosphatidylglycerol transport via ABC system (n-C14:0, periplasm)
PG141abcpp	atp_c + h2o_c + pg141_c --> adp_c + h_c + pg141_p + pi_c	Phosphatidylglycerol transport via ABC system (n-C14:1, periplasm)
PG160abcpp	atp_c + h2o_c + pg160_c --> adp_c + h_c + pg160_p + pi_c	Phosphatidylglycerol transport via ABC system (n-C16:0, periplasm)
PG161abcpp	atp_c + h2o_c + pg161_c --> adp_c + h_c + pg161_p + pi_c	Phosphatidylglycerol transport via ABC system (n-C16:1, periplasm)
PG180abcpp	atp_c + h2o_c + pg180_c --> adp_c + h_c + pg180_p + pi_c	Phosphatidylglycerol transport via ABC system (n-C18:0, periplasm)
PG181abcpp	atp_c + h2o_c + pg181_c --> adp_c + h_c + pg181_p + pi_c	Phosphatidylglycerol transport via ABC system (n-C18:1, periplasm)
PGLYCP	2pglyc_c + h2o_c --> glyclt_c + pi_c	Phosphoglycolate phosphatase
PGP140abcpp	atp_c + h2o_c + pgp140_c --> adp_c + h_c + pgp140_p + pi_c	Phosphatidylglycerophosphate transport via ABC system (n-C14:0, periplasm)
PGP160abcpp	atp_c + h2o_c + pgp160_c --> adp_c + h_c + pgp160_p + pi_c	Phosphatidylglycerophosphate transport via ABC system (n-C16:0, periplasm)
PGP161abcpp	atp_c + h2o_c + pgp161_c --> adp_c + h_c + pgp161_p + pi_c	Phosphatidylglycerophosphate transport via ABC system (n-C16:1, periplasm)
PGP180abcpp	atp_c + h2o_c + pgp180_c --> adp_c + h_c + pgp180_p + pi_c	Phosphatidylglycerophosphate transport via ABC system (n-C18:0, periplasm)
PGP181abcpp	atp_c + h2o_c + pgp181_c --> adp_c + h_c + pgp181_p + pi_c	Phosphatidylglycerophosphate transport via ABC system (n-C18:1, periplasm)
PGPP120	h2o_c + pgp120_c --> pg120_c + pi_c	Phosphatidylglycerol phosphate phosphatase (n-C12:0)
PGPP140	h2o_c + pgp140_c --> pg140_c + pi_c	Phosphatidylglycerol phosphate phosphatase (n-C14:0)
PGPP140p	h2o_p + pgp140_p --> pg140_p + pi_p	Phosphatidylglycerol phosphate phosphatase (periplasm, n-C14:0)
PGPP160	h2o_c + pgp160_c --> pg160_c + pi_c	Phosphatidylglycerol phosphate phosphatase (n-C16:0)
PGPP160p	h2o_p + pgp160_p --> pg160_p + pi_p	Phosphatidylglycerol phosphate phosphatase (periplasm, n-C16:0)
PGPP161	h2o_c + pgp161_c --> pg161_c + pi_c	Phosphatidylglycerol phosphate phosphatase (n-C16:1)
PGPP161p	h2o_p + pgp161_p --> pg161_p + pi_p	Phosphatidylglycerol phosphate phosphatase (periplasm, n-C16:1)
PGPP180	h2o_c + pgp180_c --> pg180_c + pi_c	Phosphatidylglycerol phosphate phosphatase (n-C18:0)
PGPP180p	h2o_p + pgp180_p --> pg180_p + pi_p	Phosphatidylglycerol phosphate phosphatase (periplasm, n-C18:0)
PGPP181	h2o_c + pgp181_c --> pg181_c + pi_c	Phosphatidylglycerol phosphate phosphatase (n-C18:1)
PGPP181p	h2o_p + pgp181_p --> pg181_p + pi_p	Phosphatidylglycerol phosphate phosphatase (periplasm, n-C18:1)
PGSA120	cdpdddecg_c + glyc3p_c --> cmp_c + h_c + pgp120_c	Phosphatidylglycerol synthase (n-C12:0)
PGSA140	cdpdtdecg_c + glyc3p_c --> cmp_c + h_c + pgp140_c	Phosphatidylglycerol synthase (n-C14:0)
PGSA160	cdpdhdecg_c + glyc3p_c --> cmp_c + h_c + pgp160_c	Phosphatidylglycerol synthase (n-C16:0)
PGSA161	cdpdhdec9eg_c + glyc3p_c --> cmp_c + h_c + pgp161_c	Phosphatidylglycerol synthase (n-C16:1)
PGSA180	cdpdodecg_c + glyc3p_c --> cmp_c + h_c + pgp180_c	Phosphatidylglycerol synthase (n-C18:0)
PGSA181	cdpdodec11eg_c + glyc3p_c --> cmp_c + h_c + pgp181_c	Phosphatidylglycerol synthase (n-C18:1)
PHEMEabcpp	atp_c + h2o_c + pheme_c --> adp_c + h_c + pheme_p + pi_c	Protoheme transport via ABC system (periplasm)
PHEMEtiex	pheme_p --> pheme_e	Protoheme transport irreversible out via diffusion (periplasm to extracellular)
PHENOLt2pp	h_p + phenol_p --> h_c + phenol_c	Phenol transport in via proton symport (periplasm)
PHENOLtex	phenol_p <=> phenol_e	Phenol transport via diffusion (extra-organism to periplasm)
PHEPC	co2_c + h2o_c + pphos_c <=> 4hbz_c + h_c + pi_c	Phenylphosphate carboxylase
PHEPS	atp_c + h2o_c + phenol_c --> amp_c + 2.0 h_c + pi_c + pphos_c	Phenylphosphate synthase
PIuabcpp	atp_c + h2o_c + pi_p --> adp_c + h_c + 2.0 pi_c	Phosphate transport via ABC system (uptake, periplasm)
PLCD	h2o_c + ptd1ino160_c --> 12dgr160_c + h_c + mi1p__D_c	1-Phosphatidyl-D-myo-inositol inositolphosphohydrolase
PLIPA1E120pp	h2o_p + pe120_p --> 2agpe120_p + ddca_p + h_p	Phospholipase A1 (phosphatidylethanolamine, n-C12:0) (periplasm)
PLIPA1E141pp	h2o_p + pe141_p --> 2agpe141_p + h_p + ttdcea_p	Phospholipase A1 (phosphatidylethanolamine, n-C14:1) (periplasm)
PLIPA1E160pp	h2o_p + pe160_p --> 2agpe160_p + h_p + hdca_p	Phospholipase A1 (phosphatidylethanolamine, n-C16:0) (periplasm)
PLIPA1E161pp	h2o_p + pe161_p --> 2agpe161_p + h_p + hdcea_p	Phospholipase A1 (phosphatidylethanolamine, n-C16:1) (periplasm)
PLIPA1E180pp	h2o_p + pe180_p --> 2agpe180_p + h_p + ocdca_p	Phospholipase A1 (phosphatidylethanolamine, n-C18:0) (periplasm)
PLIPA1G141pp	h2o_p + pg141_p --> 2agpg141_p + h_p + ttdcea_p	Phospholipase A1 (phosphatidylglycerol, n-C14:1) (periplasm)
PLIPA2A160pp	h2o_p + pa160_p --> 1hdecg3p_p + h_p + hdca_p	Phospholipase A2 (phosphatidate, n-C16:0) (periplasm)
PLIPA2A181pp	h2o_p + pa181_p --> 1odec11eg3p_p + h_p + ocdcea_p	Phospholipase A2 (phosphatidate, n-C18:1) (periplasm)
PLIPA2E140pp	h2o_p + pe140_p --> 1agpe140_p + h_p + ttdca_p	Phospholipase A2 (phosphatidylethanolamine, n-C14:0) (periplasm)
PLPS	g3p_c + gln__L_c + r5p_c --> glu__L_c + 3.0 h2o_c + h_c + pi_c + pydx5p_c	Pyridoxal-5-phosphate synthase
PMPK	4ampm_c + atp_c --> 2mahmp_c + adp_c	Phosphomethylpyrimidine kinase
PPA2	h2o_c + pppi_c --> h_c + pi_c + ppi_c	Inorganic triphosphatase
PPAKr	adp_c + ppap_c <=> atp_c + ppa_c	Propionate kinase
PPAt2pp	h_p + ppa_p --> h_c + ppa_c	H+/Propionate symporter (periplasm)
PPAt4pp	na1_p + ppa_p --> na1_c + ppa_c	Na+/Propionate symporter (periplasm)
PPAtex	ppa_e <=> ppa_p	Propionate transport via diffusion
PPCK	atp_c + oaa_c --> adp_c + co2_c + pep_c	Phosphoenolpyruvate carboxykinase
PPCSCT	ppcoa_c + succ_c --> ppa_c + succoa_c	Propionyl-CoA carboxylase
PPCSCT	ppcoa_c + succ_c --> ppa_c + succoa_c	Propanoyl-CoA: succinate CoA-transferase
PPGKr	glc__D_c + pi_c <-- g6p_c + h2o_c	Protoporphyrinogen oxidase (aerobic)
PPGPPDP	h2o_c + ppgpp_c --> gdp_c + ppi_c	Guanosine-3',5'-bis(diphosphate) 3'-diphosphatase
PPK2r	atp_c + ppi_c --> adp_c + pppi_c	Polyphosphate kinase
PPKr	atp_c + pi_c --> adp_c + ppi_c	Polyphosphate kinase
PPNCL2	4ppan_c + ctp_c + cys__L_c --> 4ppcys_c + cmp_c + h_c + ppi_c	Phosphopantothenate-cysteine ligase
PPNCL3	4ppan_c + atp_c + cys__L_c --> 4ppcys_c + amp_c + h_c + ppi_c	4'-Phosphopantothenate:L-cysteine ligase
PROabc	atp_c + h2o_c + pro__L_e --> adp_c + h_c + pi_c + pro__L_c	L-proline transport via ABC system
PROabcpp	atp_c + h2o_c + pro__L_p --> adp_c + h_c + pi_c + pro__L_c	L-proline transport via ABC system (periplasm)
PROD2	fad_c + pro__L_c --> 1pyr5c_c + fadh2_c + h_c	Proline dehydrogenase
PROGLYabcpp	atp_c + h2o_c + progly_p --> adp_c + h_c + pi_c + progly_c	L-Prolinylglycine (Pro-Gly) transport via ABC system (periplasm)
PROGLYtex	progly_e <=> progly_p	L-Prolinylglycine transport via diffusion (extracellular to periplasm)
PROt2r	h_e + pro__L_e <=> h_c + pro__L_c	L-proline reversible transport via proton symport
PROt2rpp	h_p + pro__L_p <=> h_c + pro__L_c	L-proline reversible transport via proton symport (periplasm)
PROt4	na1_e + pro__L_e --> na1_c + pro__L_c	Na+/Proline-L symporter
PROt4pp	na1_p + pro__L_p --> na1_c + pro__L_c	Na+/Proline-L symporter (periplasm)
PRPPS	atp_c + r5p_c <=> amp_c + h_c + prpp_c	Phosphoribosylpyrophosphate synthetase
PSD140	h_c + ps140_c --> co2_c + pe140_c	Phosphatidylserine decarboxylase (n-C14:0)
PSSA140	cdpdtdecg_c + ser__L_c --> cmp_c + h_c + ps140_c	Phosphatidylserine syntase (n-C14:0)
PTA2	pi_c + ppcoa_c --> coa_c + ppap_c	Phosphate acetyltransferase
PTRCabc	atp_c + h2o_c + ptrc_e --> adp_c + h_c + pi_c + ptrc_c	Putrescine transport via ABC system
PTRCabcpp	atp_c + h2o_c + ptrc_p --> adp_c + h_c + pi_c + ptrc_c	Putrescine transport via ABC system (periplasm)
PTRCTA	akg_c + ptrc_c --> 4abutn_c + glu__L_c	Putrescine Transaminase
PTRCtex	ptrc_e <=> ptrc_p	Putrescine transport via diffusion (extracellular to periplasm)
PUTA3	glu5sa_c + h2o_c + nad_c --> glu__L_c + 2.0 h_c + nadh_c	L-Glutamate 5-semialdehydeoxidoreductase
PYDAMK	atp_c + pydam_c --> adp_c + h_c + pyam5p_c	Pyridoxamine kinase
PYDXK	atp_c + pydx_c --> adp_c + h_c + pydx5p_c	Pyridoxal kinase
PYDXNK	atp_c + pydxn_c --> adp_c + h_c + pdx5p_c	Pyridoxine kinase
PYDXPP	h2o_c + pydx5p_c --> pi_c + pydx_c	Pyridoxal 5-phosphate phosphatase
PYRt2rpp	h_p + pyr_p <=> h_c + pyr_c	Pyruvate reversible transport via proton symport (periplasm)
PYRt4pp	na1_p + pyr_p --> na1_c + pyr_c	Pyruvate transport via sodium symport
QRr	h_c + nadph_c + q_c --> nadp_c + qh2_c	NADH:ubiquinone reductase
QULNS	dhap_c + iasp_c --> 2.0 h2o_c + pi_c + quln_c	Quinolinate synthase
R5PP	h2o_c + r5p_c --> pi_c + rib__D_c	Ribose 5-phosphate phosphatase
RAFFINt2	h_e + raffin_e --> h_c + raffin_c	Raffinose transport in via proton symport
RAFH	h2o_c + raffin_c --> fru_c + melib_c	Raffinose hydrolyzing enzyme
RBFSb	2.0 dmlz_c --> 4r5au_c + ribflv_c	Riboflavin synthase
RBTDG	nad_c + rbt_c <=> h_c + nadh_c + rbl__D_c	Ribitol dehydrogenase
Rbtt2	h_e + rbt_e --> h_c + rbt_c	Ribitol transport in via proton symporter
RHCYS	h2o_c + rhcys_c --> hcys__L_c + rib__D_c	5-Deoxyribose-5- ylhomocysteinase
RIBabc	atp_c + h2o_c + rib__D_e --> adp_c + h_c + pi_c + rib__D_c	D-ribose transport via ABC system
RIBabc1	atp_c + h2o_c + rib__D_c --> adp_c + h_c + pi_c + rib__D_e	D-ribose transport out via ABC system
RIBabcpp	atp_c + h2o_c + rib__D_p --> adp_c + h_c + pi_c + rib__D_c	D-ribose transport via ABC system (periplasm)
RIBtex	rib__D_e <=> rib__D_p	Ribose transport via diffusion (extracellular to periplasm)
RNDR1	adp_c + trdrd_c --> dadp_c + h2o_c + trdox_c	Ribonucleoside-diphosphate reductase (ADP)
RNDR1b	adp_c + grxrd_c --> dadp_c + grxox_c + h2o_c	Ribonucleoside-diphosphate reductase (ADP) (glutaredoxin)
RNDR2	gdp_c + trdrd_c --> dgdp_c + h2o_c + trdox_c	Ribonucleoside-diphosphate reductase (GDP)
RNDR2b	gdp_c + grxrd_c --> dgdp_c + grxox_c + h2o_c	Ribonucleoside-diphosphate reductase (GDP) (glutaredoxin)
RNDR3	cdp_c + trdrd_c --> dcdp_c + h2o_c + trdox_c	Ribonucleoside-diphosphate reductase (CDP)
RNDR3b	cdp_c + grxrd_c --> dcdp_c + grxox_c + h2o_c	Ribonucleoside-diphosphate reductase (CDP) (glutaredoxin)
RNDR4	trdrd_c + udp_c --> dudp_c + h2o_c + trdox_c	Ribonucleoside-diphosphate reductase (UDP)
RNDR4b	grxrd_c + udp_c --> dudp_c + grxox_c + h2o_c	Ribonucleoside-diphosphate reductase (UDP) (glutaredoxin)
RNMK	atp_c + rnam_c --> adp_c + h_c + nmn_c	Ribosylnicotinamide kinase
S2FE2ST	4.0 h_c + sufbcd_2fe2s_c --> 2fe2s_c + sufbcd_c	SUF [2Fe-2S] Transfer
S4FE4SR	fadh2_c + 2.0 h_c + sufbcd_2fe2s2_c --> fad_c + sufbcd_4fe4s_c	SUF [4Fe-4S] Reduction
S4FE4ST	4.0 h_c + sufbcd_4fe4s_c --> 4fe4s_c + sufbcd_c	SUF [4Fe-4S] Transfer
SADT	atp_c + h_c + so4_c --> aps_c + ppi_c	Sulfate adenylyltransferase
SADT2	atp_c + gtp_c + h2o_c + so4_c --> aps_c + gdp_c + pi_c + ppi_c	Sulfate adenyltransferase
SALCHS4abcpp	atp_c + h2o_c + salchs4_c --> adp_c + h_c + pi_c + salchs4_p	Salmochelin S4 transport via ABC system periplasm
SALCHS4FEabcpp	atp_c + h2o_c + salchs4fe_p --> adp_c + h_c + pi_c + salchs4fe_c	Salmochelin S4 Fe III transport via ABC system periplasm
SALCHS4FER1	fadh2_c + 2.0 salchs4fe_c --> fad_c + 2.0 fe2_c + 2.0 h_c + 2.0 salchs4_c	Salmochelin S4 Fe III reduction Fe III unloading
SALCHS4FEtonex	h_p + salchs4fe_e --> h_c + salchs4fe_p	Salmochelin S4 Fe III transport via ton system extracellular
SALCHS4tex	h_p + salchs4_p --> h_c + salchs4_e	Salmochelin S4 transport secretion periplasm
SCYSDS	cys__L_c + sufse_c --> ala__L_c + sufsesh_c	SUF Cysteine desulfuration
SCYSSL_1	2.0 gthrd_c + scys__L_c <=> cys__L_c + gthox_c + h_c + so3_c	S-sulfo-L-cysteine sulfite lyase
SERASr	atp_c + h_c + ser__L_c <=> ppi_c + seramp_c	(L-seryl)adenylate synthase
SERD_D	ser__D_c --> nh4_c + pyr_c	D-serine deaminase
SERt4	na1_e + ser__L_e --> na1_c + ser__L_c	L-serine via sodium symport
SHCHCS	ichor_c + sucsal_c --> 2shchc_c + pyr_c	2-succinyl-6-hydroxy-2,4-cyclohexadiene-1-carboxylate synthase
SHCHCS2	ichor_c + ssaltpp_c --> 2shchc_c + pyr_c + thmpp_c	2-succinyl-6-hydroxy-2,4-cyclohexadiene 1-carboxylate synthase
SHCHD2	dscl_c + nad_c --> h_c + nadh_c + scl_c	Sirohydrochlorin dehydrogenase (NAD)
SHCHF	fe2_c + scl_c --> 3.0 h_c + sheme_c	Sirohydrochlorin ferrochelatase
SHSL1	cys__L_c + suchms_c --> cyst__L_c + h_c + succ_c	O-succinylhomoserine lyase (L-cysteine)
SHSL2r	h2s_c + suchms_c --> h_c + hcys__L_c + succ_c	O-succinylhomoserine lyase (H2S)
SHSL4r	h2o_c + suchms_c --> 2obut_c + h_c + nh4_c + succ_c	O succinylhomoserine lyase elimination reversible
SKMt2	h_e + skm_e <=> h_c + skm_c	Shikimate transport in via proton antiport
SKMt2pp	h_p + skm_p --> h_c + skm_c	Shikimate transport in via proton symport (periplasm)
SKMtex	skm_e <=> skm_p	Shikimate transport via diffusion (extracellular to periplasm)
SLCYSS	acser_c + tsul_c --> ac_c + scys__L_c	O-acetyl-L-serine sulfhydrylase
SO3abcpp	atp_c + h2o_c + so3_p --> adp_c + h_c + pi_c + so3_c	Sulfite transport via ABC system (periplasm)
SO3tex	so3_e <=> so3_p	Sulfite transport via diffusion (extracellular to periplasm)
SPMDabc	atp_c + h2o_c + spmd_e --> adp_c + h_c + pi_c + spmd_c	Spermidine transport via ABC system
SPMDabcpp	atp_c + h2o_c + spmd_p --> adp_c + h_c + pi_c + spmd_c	Spermidine transport via ABC system (periplasm)
SPMDt3	h_e + spmd_c --> h_c + spmd_e	Spermidine transport in via proton antiport
SPMDtex	spmd_e <=> spmd_p	Spermidine transport via diffusion (extracellular to periplasm)
SPMS	ametam_c + ptrc_c --> 5mta_c + h_c + spmd_c	Spermidine synthase
SSALy	h2o_c + nadp_c + sucsal_c --> 2.0 h_c + nadph_c + succ_c	Succinate-semialdehyde dehydrogenase (NADP)
SSCOARy	h_c + nadph_c + succoa_c <=> coa_c + nadp_c + sucsal_c	Succinyl-coA reductase (NADPH)
St	s_e <=> s_c	Sulfur diffusion
SUCCabc	atp_c + h2o_c + succ_e --> adp_c + h_c + pi_c + succ_c	Succinate transport via ABC system
SUCOAACTr	ac_c + succoa_c <=> accoa_c + succ_c	Succinyl-CoA:acetate CoA transferase
SUCOAS	atp_c + coa_c + succ_c <=> adp_c + pi_c + succoa_c	Succinyl-CoA synthetase (ADP-forming)
SUCR	h2o_c + sucr_c --> fru_c + glc__D_c	Sucrose hydrolyzing enzyme
SUCRabcpp_syn	atp_c + h2o_c + sucr_p --> adp_c + h_c + pi_c + sucr_c	Sucrose ABC transporter (periplasm)
SUCRtex	sucr_e <=> sucr_p	Sucrose transport transport via diffusion (extracellular to periplasm)
SULAabc	atp_c + h2o_c + sula_e --> adp_c + h_c + pi_c + sula_c	Sulfoacetate transport via ABC system
SULFACabcpp	atp_c + h2o_c + sulfac_p --> adp_c + h_c + pi_c + sulfac_c	Sulfoacetate transport via ABC system (periplasm)
SULFACtex	sulfac_e <=> sulfac_p	Sulfoaceate transport via diffusion (extracellular to periplasm)
TAURabc	atp_c + h2o_c + taur_e --> adp_c + h_c + pi_c + taur_c	Taurine transport via ABC system
TDP	h2o_c + thmpp_c --> h_c + pi_c + thmmp_c	Thiamin pyrophosphatase
TDPDRE	dtdp4d6dg_c --> dtdp4d6dm_c	DTDP-4-dehydrorhamnose 3,5-epimerase
TDPDRR	dtdp4d6dm_c + h_c + nadph_c --> dtdprmn_c + nadp_c	DTDP-4-dehydrorhamnose reductase
TDPDRRr	dtdprmn_c + nadp_c <=> dtdp4d6dm_c + h_c + nadph_c	DTDP-4-dehydrorhamnose reductase
TDPGDH	dtdpglu_c --> dtdp4d6dg_c + h2o_c	DTDPglucose 4,6-dehydratase
TETDHpp2	2dmmql8_c + tet_p --> 2dmmq8_c + 2.0 h_p + 2.0 tsul_p	Tetrathionate Dehydrogenase Demethylmenaquinol 8 periplasm
TETtex	tet_e <=> tet_p	Tetrathionate transport via diffusion extracellular to periplasm
THIORDXi	h2o2_c + trdrd_c --> 2.0 h2o_c + trdox_c	Hydrogen peroxide reductase (thioredoxin)
THMabc	atp_c + h2o_c + thm_e --> adp_c + h_c + pi_c + thm_c	Thiamine transport via ABC system
THRabc	atp_c + h2o_c + thr__L_e --> adp_c + h_c + pi_c + thr__L_c	L-threonine transport via ABC system
THRabcpp	atp_c + h2o_c + thr__L_p --> adp_c + h_c + pi_c + thr__L_c	L-threonine transport via ABC system (periplasm)
THRD_L	thr__L_c --> 2obut_c + nh4_c	L-threonine deaminase
THRS	h2o_c + phom_c --> pi_c + thr__L_c	Threonine synthase
THRt2pp	h_p + thr__L_c --> h_c + thr__L_p	L-threonine efflux transport via proton antiport (periplasm)
THRt2r	h_e + thr__L_e <=> h_c + thr__L_c	L threonine reversible transport via proton symport
THRt4	na1_e + thr__L_e --> na1_c + thr__L_c	L-threonine via sodium symport
THRt4pp	na1_p + thr__L_p --> na1_c + thr__L_c	L-threonine via sodium symport (periplasm)
THZPSN	atp_c + cys__L_c + dxyl5p_c + tyr__L_c --> 4hba_c + 4mpetz_c + ala__L_c + amp_c + co2_c + h2o_c + h_c + ppi_c	Thiazole phosphate synthesis
TMAOR2e	2dmmql8_c + h_e + tmao_e --> 2dmmq8_c + h2o_e + tma_e	Trimethylamine N-oxide reductase (demethylmenaquinol 8)
TMDK1	atp_c + thymd_c --> adp_c + dtmp_c + h_c	Thymidine kinase (ATP:thymidine)
TMN	h2o_c + thm_c --> 4ahmmp_c + 4mhetz_c + h_c	Thiaminase
TMPK	atp_c + thmmp_c --> adp_c + thmpp_c	Thiamine-phosphate kinase
TMPPP	2mahmp_c + 4mpetz_c + h_c --> ppi_c + thmmp_c	Thiamine-phosphate diphosphorylase
	TREabc atp_c + h2o_c + tre_e --> adp_c + h_c + pi_c + tre_c	Trehalose transport via ABC system
TREabc	atp_c + h2o_c + tre_e --> adp_c + h_c + pi_c + tre_c	Trehalose transport via ABC system
TRPAS1	cys__L_c + h2o_c --> h2s_c + nh4_c + pyr_c	Tryptophanase L-cysteine
TRPS2	indole_c + ser__L_c --> h2o_c + trp__L_c	Tryptophan synthase (indole)
TRPS3	3ig3p_c --> g3p_c + indole_c	Tryptophan synthase (indoleglycerol phosphate)
TRPTA	akg_c + trp__L_c <=> glu__L_c + indpyr_c	Tryptophan transaminase
TRSARr	2h3oppan_c + h_c + nadh_c <=> glyc__R_c + nad_c	Tartronate semialdehyde reductase
TSULabc	atp_c + h2o_c + tsul_e --> adp_c + h_c + pi_c + tsul_c	Thiosulfate transport via ABC system
TSULabcpp	atp_c + h2o_c + tsul_p --> adp_c + h_c + pi_c + tsul_c	Thiosulfate transport via ABC system (periplasm)
TTDCAtexi	ttdca_e --> ttdca_p	Tetradecanoate transport via facilitated irreversible diffusion (extracellular to periplasm)
TTDCEAtexi	ttdcea_e --> ttdcea_p	Tetradecenoate transport via facilitated irreversible diffusion (extracellular to periplasm)
TYRt2rpp	h_p + tyr__L_p <=> h_c + tyr__L_c	L-tyrosine reversible transport via proton symport (periplasm)
UAAGDS	26dap__M_c + atp_c + uamag_c --> adp_c + h_c + pi_c + ugmd_c	UDP-N-acetylmuramoyl-L-alanyl-D-glutamyl-meso-2,6-diaminopimelate synthetase
UAGPT3	uacgam_c + uagmda_c --> h_c + uaagmda_c + udp_c	UDP-N-acetylglucosamine-N-acetylmuramyl-(pentapeptide)pyrophosphoryl-undecaprenol N-acetylglucosamine transferase
UAMAGS	atp_c + glu__D_c + uama_c --> adp_c + h_c + pi_c + uamag_c	UDP-N-acetylmuramoyl-L-alanyl-D-glutamate synthetase
UAMAS	ala__L_c + atp_c + uamr_c --> adp_c + h_c + pi_c + uama_c	UDP-N-acetylmuramoyl-L-alanine synthetase
UAPGR	h_c + nadph_c + uaccg_c --> nadp_c + uamr_c	UDP-N-acetylenolpyruvoylglucosamine reductase
UDCPAT	cdpabeq_c + udcpgrm_c --> cdp_c + h_c + udcpo4_c	Abequosyl transferase
UDCPDP	h2o_c + udcpdp_c --> h_c + pi_c + udcpp_c	Undecaprenyl-diphosphatase
UDCPGT	2.0 h_c + udcpp_c + udpgal_c --> udcpg_c + ump_c	Undecaprenol-phosphate galactosephosphotransferase
UDCPMT	gdpmann_c + udcpgr_c --> gdp_c + h_c + udcpgrm_c	Mannosyl transferase
UDCPRT	dtdprmn_c + udcpg_c --> dtdp_c + h_c + udcpgr_c	Rhamnosyl transferase
UDPDPS	decdp_c + ipdp_c --> ppi_c + udcpdp_c	Undecaprenyl-diphosphate synthase
UDPDPS2	decdp_tb_c + ipdp_c --> ppi_c + udcpdp_c	Undecaprenyl-diphosphate synthase
UDPGD	h2o_c + 2.0 nad_c + udpg_c --> 3.0 h_c + 2.0 nadh_c + udpglcur_c	UDPglucose 6-dehydrogenase
UGMDDS	alaala_c + atp_c + ugmd_c --> adp_c + h_c + pi_c + ugmda_c	UDP-N-acetylmuramoyl-L-alanyl-D-glutamyl-meso-2,6-diaminopimeloyl-D-alanyl-D-alanine synthetase
UMPK	atp_c + ump_c <=> adp_c + udp_c	UMP kinase
UMPtex	ump_e <=> ump_p	UMP transport via diffusion (extracellular to periplasm)
UPP3MT	2.0 amet_c + uppg3_c --> 2.0 ahcys_c + dscl_c + h_c	Uroporphyrinogen methyltransferase
UPP3S	hmbil_c --> h2o_c + uppg3_c	Uroporphyrinogen-III synthase
URAt2	h_e + ura_e --> h_c + ura_c	Uracil transport in via proton symport
URAt2pp	h_p + ura_p --> h_c + ura_c	Uracil transport in via proton symport (periplasm)
URAtex	ura_e <=> ura_p	Uracil transport via diffusion (extracellular to periplasm)
UREAabcpp	atp_c + h2o_c + urea_p --> adp_c + h_c + pi_c + urea_c	Urea transport via ABC system (periplasm)
UREAtex	urea_e <=> urea_p	Urea transport via diffusion (extracellular to periplasm)
URIH	h2o_c + uri_c --> rib__D_c + ura_c	Uridine hydrolase
URItex	uri_e <=> uri_p	Uridine transport via diffusion (extracellular to periplasm)
VALabc	atp_c + h2o_c + val__L_e --> adp_c + h_c + pi_c + val__L_c	L-valine transport via ABC system
VALabcpp	atp_c + h2o_c + val__L_p --> adp_c + h_c + pi_c + val__L_c	L-valine transport via ABC system (periplasm)
VALt2r	h_e + val__L_e <=> h_c + val__L_c	L valine reversible transport via proton symport
VALt2rpp	h_p + val__L_p <=> h_c + val__L_c	L-valine reversible transport via proton symport (periplasm)
VANKpp	h_p + vanlt_p <=> h_c + vanlt_c	Vanillateproton symport transport
VANLNtex	vanln_e <=> vanln_p	Vanillin transport via diffusion extracellular to periplasm
VANLTtex	vanlt_e <=> vanlt_p	Vanillate transport via diffusion extracellular to periplasm
VNLNpp	h_p + vanln_p <=> h_c + vanln_c	Vanillinproton symport transport
VNTDM	h_c + nadh_c + o2_c + vanlt_c --> 34dhbz_c + fald_c + h2o_c + nad_c	Vanillateoxygen oxidoreductase demethylating
VOR1b	4mop_c + coa_c + fdxo_42_c <=> co2_c + fdxr_42_c + h_c + ivcoa_c	4-methyl-2-oxopentaoate dehydrogenase (ferredoxin)
VOR2b	3mob_c + coa_c + fdxo_42_c <=> co2_c + fdxr_42_c + h_c + ibcoa_c	3-methyl-2-oxobutanoate dehydrogenase (ferredoxin)
VOR3b	3mop_c + coa_c + fdxo_42_c <=> 2mbcoa_c + co2_c + fdxr_42_c + h_c	3-methyl-2-oxopentanoate dehydrogenase (ferredoxin)
XANt2	h_e + xan_e --> h_c + xan_c	Xanthine transport in via proton symport
XYLabc	atp_c + h2o_c + xyl__D_e --> adp_c + h_c + pi_c + xyl__D_c	D-xylose transport via ABC system
XYLI1	xyl__D_c <=> xylu__D_c	Xylose isomerase
XYLI2	glc__D_c <=> fru_c	Xylose isomerase
XYLK	atp_c + xylu__D_c --> adp_c + h_c + xu5p__D_c	Xylulokinase
ZN2abcpp	atp_c + h2o_c + zn2_c --> adp_c + h_c + pi_c + zn2_p	Zinc (Zn+2) ABC transporter, efflux (periplasm)
ZN2t3pp	h_p + zn2_c --> h_c + zn2_p	Zinc (Zn+2) transport out via proton antiport (periplasm)
ZN2t4	h_e + k_e + zn2_c --> h_c + k_c + zn2_e	Zinc transport out via antiport
ZN2tpp	zn2_p --> zn2_c	Zinc transport in via permease (no H+)
ZNabc	atp_c + h2o_c + zn2_e --> adp_c + h_c + pi_c + zn2_c	Zinc transport via ABC system
ZNabcpp	atp_c + h2o_c + zn2_p --> adp_c + h_c + pi_c + zn2_c	Zinc (Zn+2) transport via ABC system (periplasm)
EX_2pglyc_e	2pglyc_e -->	2 Phosphoglycolate exchange
EX_3mb_e	3mb_e -->	3-Methylbutanoic acid exchange
EX_LalaDgluMdap_e	LalaDgluMdap_e -->	L-alanine-D-glutamate-meso-2,6-diaminoheptanedioate exchange
EX_cl_e	cl_e <=>	Chloride exchange
EX_LalaDgluMdapDala_e	LalaDgluMdapDala_e -->	L-alanine-D-glutamate-meso-2,6-diaminoheptanedioate-D-alanine exchange
EX_5dglcn_e	5dglcn_e -->	5-Dehydro-D-gluconate exchange
EX_5mtr_e	5mtr_e -->	5-Methylthio-D-ribose exchange
EX_arab__L_e	arab__L_e -->	L-Arabinose exchange
EX_abt__L_e	abt__L_e -->	L Arabinitol exchange
EX_4abut_e	4abut_e -->	4-Aminobutanoate exchange
EX_acac_e	acac_e -->	Acetoacetate exchange
EX_acgam_e	acgam_e -->	N-Acetyl-D-glucosamine exchange
EX_chol_e	chol_e -->	Choline exchange
EX_acmana_e	acmana_e -->	N-Acetyl-D-mannosamine exchange
EX_actn__R_e	actn__R_e -->	EX actn R LPAREN e RPAREN
EX_acysbmn_e	acysbmn_e -->	EX acysbmn LPAREN e RPAREN
EX_ade_e	ade_e -->	Adenine exchange
EX_akg_e	akg_e -->	2-Oxoglutarate exchange
EX_mal__L_e	mal__L_e -->	L-Malate exchange
EX_alaala_e	alaala_e -->	D-Alanyl-D-alanine exchange
EX_ala__D_e	ala__D_e -->	D-Alanine exchange
EX_gln__L_e	gln__L_e -->	L-Glutamine exchange
EX_ser__L_e	ser__L_e -->	L-Serine exchange
EX_thr__L_e	thr__L_e -->	L-Threonine exchange
EX_arg__L_e	arg__L_e -->	L-Arginine exchange
EX_cgly_e	cgly_e -->	Cys-Gly exchange
EX_malttr_e	malttr_e -->	Maltotriose exchange
EX_starch1200_e	starch1200_e -->	Starch n=1200 repeat units (300 repeat units amylose, 900 repeat units amylopectin, corresponds to potatoe starch) exchange
EX_amylose300_e	amylose300_e -->	Amylose (n=300 repeat units, alpha-1,4-glc) exchange
EX_anhgm_e	anhgm_e -->	N-Acetyl-D-glucosamine(anhydrous)N-Acetylmuramic acid exchange
EX_arab__D_e	arab__D_e -->	D Arabinose exchange
EX_fe3_e	fe3_e <=>	Fe3+ exchange
EX_lys__L_e	lys__L_e -->	L-Lysine exchange
EX_asp__L_e	asp__L_e -->	L-Aspartate exchange
EX_aso3_e	aso3_e -->	Arsenite exchange
EX_aso4_e	aso4_e -->	Arsenate exchange
EX_k_e	k_e <=>	K+ exchange
EX_pro__L_e	pro__L_e -->	L-Proline exchange
EX_ala_B_e	ala_B_e -->	Beta-Alanine exchange
EX_cellb_e	cellb_e -->	Cellobiose exchange
EX_meoh_e	meoh_e -->	Methanol exchange
EX_madg_e	madg_e -->	Alpha Methyl D glucoside exchange
EX_mbdg_e	mbdg_e -->	Beta Methylglucoside exchange
EX_bmn_e	bmn_e -->	EX bmn LPAREN e RPAREN
EX_buts_e	buts_e -->	Butanesulfonate exchange
EX_butso3_e	butso3_e -->	Butanesulfonate exchange
EX_but_e	but_e -->	Butyrate (n-C4:0) exchange
EX_bz_e	bz_e -->	Benzoate exchange
EX_ca2_e	ca2_e <=>	Calcium exchange
EX_mg2_e	mg2_e <=>	Mg exchange
EX_mn2_e	mn2_e <=>	Mn2+ exchange
EX_cobalt2_e	cobalt2_e -->	Co2+ exchange
EX_zn2_e	zn2_e <=>	Zinc exchange
EX_crn_e	crn_e -->	L-Carnitine exchange
EX_cu2_e	cu2_e <=>	Cu2+ exchange
EX_cu_e	cu_e -->	Cu+ exchange
EX_cytd_e	cytd_e -->	Cytidine exchange
EX_diact_e	diact_e -->	Diacetyl exchange
EX_dca_e	dca_e -->	Decanoate (n-C10:0) exchange
EX_ddca_e	ddca_e -->	Dodecanoate (n-C12:0) exchange
EX_2ddglcn_e	2ddglcn_e -->	2-Dehydro-3-deoxy-D-gluconate exchange
EX_drib_e	drib_e -->	Deoxy D Ribose exchange
EX_ser__D_e	ser__D_e -->	D-Serine exchange
EX_hdcea_e	hdcea_e -->	Hexadecenoate (n-C16:1) exchange
EX_ocdca_e	ocdca_e -->	Octadecanoate (n-C18:0) exchange
EX_ttdca_e	ttdca_e -->	Tetradecanoate (n-C14:0) exchange
EX_etha_e	etha_e -->	Ethanolamine exchange
EX_eths_e	eths_e -->	Ethanesulfonate exchange
EX_ethso3_e	ethso3_e -->	Ethanesulfonate exchange
EX_fe2_e	fe2_e <=>	Fe2+ exchange
EX_enter_e	enter_e -->	Enterochelin exchange
EX_feenter_e	feenter_e -->	Fe-enterobactin exchange
EX_glyc3p_e	glyc3p_e -->	Glycerol 3-phosphate exchange
EX_glyb_e	glyb_e -->	Glycine betaine exchange
EX_glyclt_e	glyclt_e -->	Glycolate exchange
EX_glycogen1500_e	glycogen1500_e -->	Glycogen (n=1500 repeat units) (glc alpha 1,4/6 glc) exchange
EX_gua_e	gua_e -->	Guanine exchange
EX_h2s_e	h2s_e -->	Hydrogen sulfide exchange
EX_pheme_e	pheme_e -->	Protoheme exchange
EX_hexs_e	hexs_e -->	Hexanesulfonate exchange
EX_4hphac_e	4hphac_e -->	4 hydroxyphenylacetate exchange
EX_hxan_e	hxan_e -->	Hypoxanthine exchange
EX_hxa_e	hxa_e -->	Hexanoate (n-C6:0) exchange
EX_taur_e	taur_e -->	Taurine exchange
EX_icit_e	icit_e -->	Isocitrate exchange
EX_idon__L_e	idon__L_e -->	L-Idonate exchange
EX_inost_e	inost_e -->	Myo-Inositol exchange
EX_isetac_e	isetac_e -->	Isethionic acid exchange
EX_istnt_e	istnt_e -->	Isethionate exchange
EX_lcts_e	lcts_e -->	Lactose exchange
EX_lac__L_e	lac__L_e -->	L-Lactate exchange
EX_malthp_e	malthp_e -->	EX malthp LPAREN e RPAREN
EX_malthx_e	malthx_e -->	Maltohexaose exchange
EX_maltpt_e	maltpt_e -->	Maltopentaose exchange
EX_maltttr_e	maltttr_e -->	Maltotetraose exchange
EX_murein5p5p_e	murein5p5p_e -->	Three linked disacharide pentapeptide murein units (uncrosslinked, middle of chain) exchange
EX_murein5px4p_e	murein5px4p_e -->	Two disacharide linked murein units, pentapeptide crosslinked tetrapeptide (A2pm->D-ala) (middle of chain) exchange
EX_murein5px3p_e	murein5px3p_e -->	Two disacharide linked murein units, pentapeptide corsslinked tripeptide (A2pm->A2pm) (middle of chain) exchange
EX_murein5p5p5p_e	murein5p5p5p_e -->	Three linked disacharide pentapeptide murein units (uncrosslinked, middle of chain) exchange
EX_murein5px4px4p_e	murein5px4px4p_e -->	Three disacharide linked murein units (pentapeptide crosslinked tetrapeptide (A2pm->D-ala) tetrapeptide corsslinked tetrapeptide (A2pm->D-ala)) (middle of chain) exchange
EX_uaagmda_e	uaagmda_e -->	Undecaprenyl-diphospho-N-acetylmuramoyl-(N-acetylglucosamine)-L-ala-D-glu-meso-2,6-diaminopimeloyl-D-ala-D-ala exchange
EX_udcpdp_e	udcpdp_e -->	Undecaprenyl diphosphate exchange
EX_mso3_e	mso3_e -->	Methanesulfonate exchange
EX_ump_e	ump_e -->	UMP exchange
EX_no_e	no_e -->	Nitric oxide exchange
EX_uri_e	uri_e -->	Uridine exchange
EX_udcpo5_e	udcpo5_e -->	Undecaprenyl diphosphate galactose-rhamnose-mannose-abequose-acetyl Exchange
EX_octa_e	octa_e -->	Octanoate (n-C8:0) exchange
EX_pac_e	pac_e -->	Phenylacetic acid exchange
EX_phenol_e	phenol_e -->	Phenol exchange
EX_progly_e	progly_e -->	L-Prolinylglycine exchange
EX_ptrc_e	ptrc_e -->	Putrescine exchange
EX_urate_e	urate_e -->	Urate exchange
EX_raffin_e	raffin_e -->	Raffinose exchange
EX_rbt_e	rbt_e -->	Ribitol exchange
EX_spmd_e	spmd_e -->	Spermidine exchange
EX_salchs4fe_e	salchs4fe_e -->	Salmochelin S4 Fe III exchange
EX_salchs4_e	salchs4_e -->	Salmochelin S4 exchange
EX_skm_e	skm_e -->	Shikimate exchange
EX_so3_e	so3_e -->	Sulfite exchange
EX_s_e	s_e -->	EX s LPAREN e RPAREN
EX_sula_e	sula_e -->	Sulfoacetate exchange
EX_sulfac_e	sulfac_e -->	Sulfoacetate exchange
EX_tet_e	tet_e -->	Tetrathionate exchange
EX_thm_e	thm_e -->	Thiamin exchange
EX_tma_e	tma_e -->	Trimethylamine exchange
EX_tmao_e	tmao_e -->	Trimethylamine N-oxide exchange
EX_tsul_e	tsul_e -->	Thiosulfate exchange
EX_ttdcea_e	ttdcea_e -->	Tetradecenoate (n-C14:1) exchange
EX_vanln_e	vanln_e -->	EX vanln LPAREN e RPAREN
EX_vanlt_e	vanlt_e -->	EX vanlt LPAREN e RPAREN
EX_xan_e	xan_e -->	Xanthine exchange
SK_4hba_c	4hba_c -->	Sink reaction for 4-hydroxy-benzoate
SK_5drib_c	5drib_c -->	Sink reaction for 5’-deoxyribose
SK_lipopb_c	lipopb_c -->	Sink reaction for lipoate (protein bound)
SK_sheme_c	sheme_c -->	Sink reaction for siroheme
BTSr	dtbt_c + s_c --> btn_c + 2.0 h_c	Biotin synthase
UDG4EP	dtdpglu_c <=> dtdpgal_c	UDPglucose 4-epimerase
G3PD5	glyc3p_c + q8_c --> dhap_c + q8h2_c	Glycerol-3-phosphate dehydrogenase (ubiquinone-8)
DHPR	23dhdp_c + h_c + nadph_c --> nadp_c + thdp_c	6,7-dihydropteridine reductase
PRAIc	pran_c --> 2cpr5p_c	Phosphoribosylaminoimidazole carboxylase, cytosol
ACt2	ac_e + na1_e --> ac_c + na1_c	Acetoacetate transport via proton symport
GALabc	atp_c + gal_e + h2o_c --> adp_c + gal_c + h_c + pi_c	D-galactose transport via ABC system
HOMt2	h_e + hom__L_e --> h_c + hom__L_c	L-homoserineserine efflux via proton symport
EX_hom__L_e	hom__L_e -->	L-Homoserine exchange
NO2t2r	h_e + no2_e --> h_c + no2_c	Nitrite transport in via proton symport, reversible
PHEt2	h_e + phe__L_e --> h_c + phe__L_c	Phenylalanine transport via proton symport
TRPt2r	h_e + trp__L_e --> h_c + trp__L_c	L tryptophan reversible transport via proton symport
TRPt	trp__L_e --> trp__L_c	L-tryptophan transport
TYRt2r	h_e + tyr__L_e --> h_c + tyr__L_c	L-tyrosine reversible transport via proton symport
NI2tex	ni2_e <=> ni2_p	Nickel transport via diffusion (extracellular to periplasm)
EX_ni2_e	ni2_e <=>	Ni2+ exchange
Ca2t2	ca2_e + h_c --> ca2_c + h_e	Calcium (Ca+2) transport via diffusion (extracellular to periplasm)
CAT	2.0 h2o2_c --> 2.0 h2o_c + o2_c	Catalase
CAt4	ca2_c + h_e <=> ca2_e + h_c	Calcium transport via proton antiporter
FRD7	fum_c + q8h2_c --> q8_c + succ_c	Fumarate reductase
GLYCLTt2rpp	glyclt_p + h_p <=> glyclt_c + h_c	Glycolate transport via proton symport, reversible (periplasm)
L_LACtex	lac__L_e --> lac__L_c	L-lactate transport via diffusion (extracellular to periplasm)
