# Supplementary material for: High-Quality Genome-Scale Reconstruction of Corynebacterium glutamicum ATCC 13032
Source: Front Microbiol. 2021 Nov 15;12:750206. doi: 10.3389/fmicb.2021.750206 (PMC8634658; doi:10.3389/fmicb.2021.750206)
Supplement: Supplementary file 4 [file Data_Sheet_4.CSV]

Reaction types
acetylation
active transport
antiporter-mediated transport
ATP maintenance
biochemical reaction
biomass production
cleavage
co-transport reaction
deamination
decarboxylation
exchange reaction
glycosylation
hydrolysis
isomerisation
methylation
passive transport
phosphorylation
redox reaction
sink reaction
symporter-mediated transport
transamination
transfer of a chemical group
transport reaction
