# Supplementary material for: High-Quality Genome-Scale Reconstruction of Corynebacterium glutamicum ATCC 13032
Source: Front Microbiol. 2021 Nov 15;12:750206. doi: 10.3389/fmicb.2021.750206 (PMC8634658; doi:10.3389/fmicb.2021.750206)
Supplement: Supplementary file 5 [file Data_Sheet_5.ZIP]

Archive with 6 entries (6 files):
- iCW773_polished_sbo.html
- __MACOSX/._iCW773_polished_sbo.html
- iCW773_polished.html
- __MACOSX/._iCW773_polished.html
- iCW773_initial.html
- __MACOSX/._iCW773_initial.html
